# Supplementary material for: AI digital pathology as a key tool providing in-depth understanding of the progression and regression of MASH and fibrosis in male mouse models
Source: Nat Commun. 2026 Jul 22;17:6964. doi: 10.1038/s41467-026-73370-z (PMC13392390; doi:10.1038/s41467-026-73370-z)
Supplement: Supplementary file 4 — Source Data [file 41467_2026_73370_MOESM4_ESM.zip]

Archive with 1 entries (1 files):
- NCOMMS-25-40823A_Source Data File_Apr2026.xlsx
