# Supplementary material for: AI digital pathology as a key tool providing in-depth understanding of the progression and regression of MASH and fibrosis in male mouse models
Source: Nat Commun. 2026 Jul 22;17:6964. doi: 10.1038/s41467-026-73370-z (PMC13392390; doi:10.1038/s41467-026-73370-z)
Supplement: Supplementary file 4 — Source Data [file 41467_2026_73370_MOESM4_ESM.zip › NCOMMS-25-40823A_Source Data File_Apr2026.xlsx]

## Sheet: Figure 2B-F
Figure 2B-F
Figure 2B Macrosteatosis area
Diet	Temp	Weeks	CV						PS						PT
Chow	TA	23	0.0314062	0	0.00625668	0.0443469			0.0895101	0.034856	0.0875894	0.0182179			0.0380975	0.0438356	0	0
GAN	TA	4	1.18344	0.299548	0.0191476	0.0122449	1.32649		2.94737	0.713199	0.0943658	0.0555393	2.56425		1.68192	0.502502	0	0.112179	1.37473
GAN	TA	12	11.7239	13.5748	19.0721	5.49973	4.17905	13.2898	18.7666	11.8721	18.5467	10.4471	9.2712	15.8308	20.635	23.5687	43.3368	3.42769	7.66123	8.01041
GAN	TA	23	18.5749	12.1594	4.59615	23.1395	38.9317	22.218	18.7145	14.1949	5.05107	20.5413	43.1738	27.5207	38.9468	9.23225	1.5365	19.9469	48.4314	36.0559
GAN	TA	32	47.683	44.1684	42.693	35.0627	37.795	27.1929	51.2699	53.4663	50.2321	34.657	53.824	37.5847	43.2348	40.4726	56.7789	31.3322	39.9901	32.5293
Figure 2B Microsteatosis area
Diet	Temp	Weeks	CV						PS						PT
Chow	TA	23	0.015774	0	0.00786759	0.260992			0.00648659	0.00812675	0.0109973	0.0562179			0.0306462	0.0376634	0	0.137056
GAN	TA	4	20.4664	9.38551	0.160879	0.0799894	13.8748		36.5674	19.1503	0.1531	0.433071	26.7567		20.0592	12.3697	0.0474489	0.0381958	14.4413
GAN	TA	12	13.8137	12.2937	9.94002	24.7345	22.5546	11.3845	17.7809	10.6879	7.42465	33.3832	42.3139	12.6465	22.3178	18.8841	9.16122	20.5504	18.6578	17.9892
GAN	TA	23	29.7715	15.4558	22.3963	11.2645	29.6692	28.9831	36.7013	19.0938	31.0181	16.506	43.1512	39.4517	23.9187	18.0419	13.8402	15.0394	22.8213	26.4334
GAN	TA	32	29.1417	31.9747	14.1105	11.3062	25.7185	31.274	39.4401	40.2081	18.373	12.6328	28.8625	43.3252	26.696	25.4365	15.3565	8.83187	27.4504	28.4621
Figure 2C Macrosteatosis area
Diet	Temp	Weeks	CV							PS							PT
Chow	TN	23	0.0417377	0.00881371	0.0131128	0.0323075				0.0517706	0.0915198	0.0990574	0.0326645				0	0	0	0
GAN	TN	4	0.424058	3.83271	0.0434264	0.545882	22.568	0.481521		1.08309	4.76052	0.129181	0.666144	31.0278	0.767156		1.52179	7.90874	0.0214776	1.91208	21.6528	0.525083
GAN	TN	12	12.0056	13.32	1.13553	22.7987	16.8176	4.73791		12.2376	13.5057	0.789626	19.7185	22.0643	8.06098		21.2424	19.3687	0.296529	34.2745	23.4922	7.96657
GAN	TN	23	41.9737	27.3383	36.8405	29.8624	33.6614	54.5124	3.64285	47.0579	33.2531	46.5197	45.0779	50.6073	66.0173	5.94102	32.6934	14.0116	41.938	31.5346	35.847	52.5891	4.11338
GAN	TN	32	38.5994	37.1712	35.1806	32.9257	35.5675	35.3182		52.3745	54.5141	51.1049	49.0333	51.8907	48.6893		25.6322	33.5743	31.4966	40.0472	31.7563	28.7432
Figure 2C Microsteatosis area
Diet	Temp	Weeks	CV							PS							PT
Chow	TN	23	0.0258883	0	0.013354	0				0.0161617	0.00970208	0.0150942	0.0147985				0	0	0	0.0190115
GAN	TN	4	2.59215	14.5187	0.793994	3.87708	26.2046	3.97263		5.92182	18.7812	3.18046	7.01492	33.4048	4.44819		3.7183	37.96	1.05911	15.8814	24.6076	5.20905
GAN	TN	12	48.1788	15.3873	9.35301	18.9637	28.7772	50.4651		63.1625	18.3002	11.1203	23.6617	40.1677	64.5435		41.757	21.1148	5.59966	27.8766	26.8561	34.9238
GAN	TN	23	27.8929	27.7525	34.6617	49.6141	39.5002	32.1895	5.39377	39.4591	30.4592	44.7871	49.2866	41.6038	32.0452	7.48735	30.1446	24.3679	26.8979	39.5961	31.219	25.9868	4.5342
GAN	TN	32	31.6653	31.0431	22.7586	29.954	36.2024	32.7234		38.0705	33.3879	27.6918	36.407	40.3933	40.729		31.6968	28.7495	22.2679	26.3903	30.8094	28.3889
Figure 2D Macrosteatosis area
Diet	Temp	Weeks	CV										PS										PT
Chow	TA	0	0	0.329108	0.0715036	0.0269916	0	0.169496	0.240199	0.298201	0.0841846	0	0.0273583	0.0665986	0.171225	0.0846495	0.00964812	0.322374	0.156557	0.527974	0.237484	0.129525	0	0	0	0	0	0	0	0.242365	0.0420183	0
Chow	TA	12	0.0503697	0.110362	0.448664	0.228405	0.0895456	0.0550993	0.047136	0.280243	0.08382	0.0286304	0.190338	0.0947077	0.484606	0.212048	0.145308	0.273797	0.264159	0.23704	0.139302	0.115347	0	0	0.795749	0.835676	0	0.0797953	0.142617	0.204305	0	0
CDAHFD	TA	2	12.2163	51.5848	3.33617	40.1373	22.5921	2.29088	47.8857	1.81108	7.88382	28.3917	15.0649	78.034	7.01629	55.8281	32.3353	11.0863	66.6625	3.75182	10.1773	36.8974	14.1465	48.2024	6.98406	50.8728	39.6567	4.244	48.5598	7.09546	19.254	28.4801
CDAHFD	TA	4	48.201	15.42	30.7827	31.949	69.2018	68.4532	21.2774	27.2854	44.1345	35.7441	61.0471	26.0592	44.4957	49.9498	83.4079	90.0569	29.871	40.2772	64.0467	50.1305	55.1922	15.6833	35.219	34.1616	72.696	60.4103	28.7142	49.1655	39.879	34.4482
CDAHFD	TA	8	72.5168	72.1632	56.5875	73.9099	56.7692	71.9205	65.4651	71.2558	67.2854	75.3186	89.979	91.0189	83.268	91.9398	76.5097	91.7422	80.9519	90.8277	88.8608	94.8674	61.198	65.6487	57.2752	63.6034	51.1982	58.0227	52.7272	60.6163	64.1797	71.3503
CDAHFD	TA	12	60.8965	63.0373	57.3655	57.5441	63.6325	59.9172	53.8058	65.2019	60.9793	59.9113	80.2183	85.2533	71.2909	78.3694	80.2144	81.5486	72.1678	84.3596	74.3401	77.1673	52.6535	58.1776	51.282	56.4062	58.5532	51.8048	51.272	64.5715	55.5411	58.1569
Figure 2D Microsteatosis area
Diet	Temp	Weeks	CV										PS										PT
Chow	TA	0	0.0606429	0.0670344	0.0343481	0.071098	0	0.330175	0.667281	0.161908	0.010763	0.0933707	0.00550944	0.0217526	0.0380196	0.0177789	0.0463809	0.180235	0.435967	0.216708	0.114598	0.0207566	0.474254	0	0	0	0.173698	0.307823	0.892295	0.415383	0.112049	0
Chow	TA	12	0.163347	0.143333	3.54864	0.206912	0.0876712	0.028929	0.118195	4.55298	0.155926	0.0426503	0.0600648	0.0733117	3.85611	0.120955	0.0385056	0.0313922	0.0598581	4.33863	0.0937223	0.0430111	0.0740867	0.045949	4.98523	0.910662	0.389125	0.108891	0.0505399	2.04434	0.233775	0.0786847
CDAHFD	TA	2	27.1017	17.459	4.34482	31.258	43.9248	5.75684	22.0256	8.98706	29.0895	12.5537	28.4865	11.1723	6.256	27.3274	48.2883	10.7167	19.2013	16.9042	43.8012	11.733	19.5321	15.7594	7.0396	24.255	29.8094	4.10303	20.6102	16.4405	25.5354	13.4662
CDAHFD	TA	4	24.981	24.3163	37.0478	24.4516	16.2844	7.22612	18.7958	12.2875	18.6935	20.3857	20.5617	28.9284	37.3448	26.5489	10.4459	4.64711	24.1063	12.6338	17.7518	24.4782	15.1788	21.8645	26.0887	24.559	9.67937	9.73497	19.4968	9.88609	16.8881	18.5403
CDAHFD	TA	8	8.81857	6.49578	8.5755	9.59387	8.00342	12.3047	6.77762	11.0201	9.03442	10.6867	4.91885	3.98628	7.27315	3.87463	10.1536	5.07101	7.93766	5.17413	4.73231	2.60004	9.62982	6.70864	10.0018	9.47942	7.95707	10.9904	8.06413	10.8528	7.91677	8.36469
CDAHFD	TA	12	14.4711	14.4965	9.07386	12.57	11.3352	10.0102	10.9369	9.45444	10.6856	12.2937	12.1737	8.71575	10.6942	11.303	12.2652	8.7209	11.2446	7.3903	12.6171	11.8661	12.811	14.6175	8.6865	11.2717	11.7123	10.4924	8.86039	9.42176	9.98519	10.136
Figure 2E Macrosteatosis area
Diet	Temp	Weeks	CV										PS										PT
Chow	TN	0	0.302377	0.497048	0.247796								0.375052	0.526886	0.20976								0.0282519	0.307023	0.0465983
CDAHFD	TN	4	68.5593	60.0454	76.5979	74.7115	60.5926	57.3829	43.642	61.0942	71.1193	63.9564	95.0983	91.3493	97.4982	96.1459	92.9792	83.0889	73.856	92.4561	94.6203	91.7013	56.6519	59.2608	69.1461	68.8943	60.9826	48.5175	49.5526	60.4636	60.7885	59.9017
CDAHFD	TN	6	72.5971	69.2905	71.6511	69.5591	71.3363	71.9015	73.0848	63.0261	71.7953	77.2787	95.7661	92.3105	91.2811	92.7543	96.2251	95.5486	95.0477	94.0949	92.4872	94.5394	63.3477	54.3635	57.407	61.0499	65.743	62.3802	65.5402	64.8598	57.9533	56.0635
CDAHFD	TN	8	73.7324	72.8643	70.4035	68.5806	72.3606	69.3962	72.4136	73.6159	70.5241	65.1432	88.7454	90.5223	88.9666	84.1143	88.9555	86.1245	88.0291	91.1594	90.7579	89.1834	58.7479	64.8929	58.7408	55.8119	62.3438	53.0023	58.0981	61.5573	62.4654	55.9688
Figure 2E Microsteatosis area
Diet	Temp	Weeks	CV										PS										PT
Chow	TN	0	2.92562	3.14317	2.68494								3.4071	4.64908	3.78759								4.12421	2.75899	2.40852
CDAHFD	TN	4	14.5259	19.5	13.5859	11.5758	15.8838	22.6692	18.7749	16.4172	11.2401	16.3295	3.26944	5.9901	1.53361	1.94546	4.32002	12.8467	13.1376	5.14883	2.46783	5.52805	11.6633	13.7493	9.56874	10.0566	10.6914	21.2668	19.3674	14.4064	9.99659	12.9513
CDAHFD	TN	6	9.95984	9.4263	10.279	12.087	10.1211	10.5315	11.4616	14.1171	12.0917	8.7878	2.1115	3.8234	4.52712	4.1127	1.67775	2.10688	2.44678	3.7469	3.57007	2.78803	8.29813	9.70081	9.84119	10.043	8.97137	8.9634	9.77839	12.3242	11.1699	10.5721
CDAHFD	TN	8	6.82711	6.90632	6.65237	8.49971	7.14268	10.1917	7.41982	7.987	10.0515	9.60512	5.44589	4.35545	4.52906	6.83171	5.30719	7.77015	5.92162	4.78449	4.7668	5.47796	7.56566	6.33355	7.01219	7.3245	7.16038	11.1788	7.74591	9.0879	9.59065	9.21858
Figure 2F Macrosteatosis area
Diet	Temp	Weeks	CV										PS										PT
Chow (aged)	TA	0	11.3653	6.37642	19.0583	6.93305	6.20459	0.26536	0.634132	5.18769	0.102671		8.24475	11.5968	25.2062	10.3424	4.01462	0.26638	0.751199	6.249	0.245983		4.61595	9.84486	18.1534	4.87367	0.892072	0.283421	0.548478	2.32112	0.170159
Chow (aged)	TA	12	0.0273529	0.0723071	0.0494014	0.0814259	0.0675704	0.0587225	0.0787739	0.0399167	0.143077	0.159339	0.0491477	0.0654796	0.0660894	0.139232	0.0517367	0.117471	0.159663	0.0775139	0.208541	0.157155	0.0727022	0.0480645	0.0857777	0.0657541	0.0430148	0.163483	0.0725565	0	0.0263102	0.0944971
CDAHFD (aged)	TA	2	82.9407	76.3188	66.6311	38.3825524*	77.6168	68.3704	68.0112	53.0379	72.0969	60.8611	94.5886	93.2324	79.861	46.386112*	87.3119	85.4842	84.9935	71.9783	91.5873	80.6395	81.6184	78.4966	64.6808	48.0408771*	68.3208	73.009	71.4952	52.1144	60.1711	54.4657
CDAHFD (aged)	TA	4	63.8824	75.038	68.6499	76.1193	82.5299	66.2087284*	75.3595	63.6463	63.1331	74.4884	73.8435	92.8755	76.9191	93.1371	97.5334	67.0794691*	92.9802	89.6627	91.9413	96.2835	56.7885	55.0197	65.2417	66.9393	72.6672	41.9981253*	63.6044	53.8229	51.2438	61.7534
CDAHFD (aged)	TA	8	65.4697	63.1708	66.9708	73.5025	60.9661	64.4675	67.1573	78.6292	68.2394	75.0995	79.7889	81.0026	87.0049	84.5562	79.4259	85.2834	87.3636	92.4908	79.8229	92.4705	52.9189	55.5193	55.1131	66.1602	47.4267	54.2527	49.7891	68.8175	62.8417	68.2565
CDAHFD (aged)	TA	12	67.9568	66.0214	62.8823	62.8059	60.5642	64.4794	67.513				85.6121	87.545	81.6629	78.3815	72.4257	78.3327	79.2162				58.509	56.7825	52.4909	47.5219	48.8071	52.207	56.2663
Figure 2F Microsteatosis area
Diet	Temp	Weeks	CV										PS										PT
Chow (aged)	TA	0	8.95558	23.8998	28.1438	10.5739	10.8955	0.677461	1.04044	5.39383	0.25943		6.3112	32.6895	42.6274	11.9094	7.95572	0.582662	0.838286	7.68091	0.0622581		4.37353	13.9162	18.4152	4.28201	2.20904	0.538824	0.759207	3.8175	0.0780729
Chow (aged)	TA	12	0.15234	0.230435	0.174025	0.106242	0.151572	0.0379828	0.13494	0.104714	0.411945	0.41671	0.090746	0.121221	0.0277224	0.0844109	0.100816	0.0773923	0.0601694	0.0794357	0.218214	0.266002	0.140263	0.300242	0.0807289	0.1765	0.132824	0.0601421	0.085822	0.109741	0.374137	0.406813
CDAHFD (aged)	TA	2	8.50818	9.8596	11.7842	22.7048762*	9.84631	18.654	20.8519	25.4759	6.90255	10.8567	3.70909	4.14808	10.8451	22.8233933*	7.04696	12.1173	13.3871	22.2387	4.09293	10.1677	3.79228	6.48319	8.86317	14.1783637*	7.92995	9.78386	11.3391	17.1382	5.26243	6.39404
CDAHFD (aged)	TA	4	7.05561	5.96703	6.20176	5.88385	5.90853	6.51784843*	8.25552	10.9678	7.2703	6.9981	3.87426	2.89152	3.72712	1.93137	0.897877	9.70648261*	2.86654	5.20768	3.3655	2.09745	6.65328	7.07445	5.80987	7.56852	6.22533	7.64726572*	7.20019	9.51743	7.5023	7.82153
CDAHFD (aged)	TA	8	6.71408	7.18902	10.0085	9.74602	5.84737	8.11463	5.87044	8.88694	7.71437	11.0093	5.95454	6.78198	6.53365	8.29032	5.11834	5.86019	4.56481	3.79925	7.40931	4.3045	5.94851	7.33492	11.5166	10.4857	5.23961	7.95116	7.53896	9.84854	7.65527	9.11777
CDAHFD (aged)	TA	12	11.2779	10.6004	12.003	9.91806	11.0871	9.553	8.75419				8.06276	6.59959	9.53252	9.99274	12.3504	9.32626	9.73985				11.6379	10.636	12.946	9.89485	11.2845	9.36897	9.90099

## Sheet: Figure 2G
Figure 2G
Heatmap
Sample list	Housing temp	Diet	Timepoint	Zone	Area	MacroArea	MicroArea	Bubble	MacroBubble	MicroBubble	ABubble	AMacroBubble	AMicroBubble
1	TA	GAN	4	CV	21.6499	1.18344	20.4664	7382	254	7128	307.026	10.5642	296.462
2	TA	GAN	4	CV	9.68506	0.299548	9.38551	3689	64	3625	147.059	2.55131	144.508
3	TA	GAN	4	CV	0.180027	0.0191476	0.160879	57	2	55	2.26889	0.0796103	2.18928
4	TA	GAN	4	CV	0.0922342	0.0122449	0.0799894	33	2	31	1.34939	0.0817813	1.26761
5	TA	GAN	4	CV	15.2013	1.32649	13.8748	4437	226	4211	214.496	10.9254	203.57
6	TA	GAN	12	CV	25.5376	11.7239	13.8137	8387	2529	5858	332.114	100.145	231.969
7	TA	GAN	12	CV	25.8684	13.5748	12.2937	6636	2193	4443	303.98	100.456	203.523
8	TA	GAN	12	CV	29.0121	19.0721	9.94002	6300	2759	3541	338.036	148.038	189.998
9	TA	GAN	12	CV	30.2342	5.49973	24.7345	9583	1110	8473	432.392	50.084	382.308
10	TA	GAN	12	CV	26.7337	4.17905	22.5546	13856	1289	12567	407.249	37.8856	369.363
11	TA	GAN	12	CV	24.6743	13.2898	11.3845	6938	2598	4340	283.176	106.038	177.138
12	TA	GAN	23	CV	48.3463	18.5749	29.7715	15817	3630	12187	668.951	153.524	515.427
13	TA	GAN	23	CV	27.6152	12.1594	15.4558	6997	1897	5100	334.729	90.7506	243.979
14	TA	GAN	23	CV	26.9925	4.59615	22.3963	11934	1127	10807	407.929	38.5232	369.406
15	TA	GAN	23	CV	34.404	23.1395	11.2645	10217	4366	5851	367.016	156.836	210.18
16	TA	GAN	23	CV	68.6009	38.9317	29.6692	13246	4201	9045	1016.56	322.403	694.154
17	TA	GAN	23	CV	51.2011	22.218	28.9831	12084	3052	9032	699.616	176.699	522.917
18	TA	GAN	32	CV	76.8247	47.683	29.1417	18844	7317	11527	975.297	378.701	596.596
19	TA	GAN	32	CV	76.1431	44.1684	31.9747	12939	4272	8667	1042.83	344.307	698.528
20	TA	GAN	32	CV	56.8035	42.693	14.1105	11276	5581	5695	683.458	338.274	345.184
21	TA	GAN	32	CV	46.3689	35.0627	11.3062	5976	3145	2831	495.756	260.902	234.854
22	TA	GAN	32	CV	63.5135	37.795	25.7185	10234	3746	6488	855.856	313.273	542.583
23	TA	GAN	32	CV	58.467	27.1929	31.274	15339	4507	10832	737.703	216.757	520.947
24	TA	CDAHFD	2	CV	39.3179	12.2163	27.1017	6052	1247	4805	533.077	109.839	423.238
25	TA	CDAHFD	2	CV	69.0437	51.5848	17.459	1894	1142	752	860.027	518.559	341.468
26	TA	CDAHFD	2	CV	7.68099	3.33617	4.34482	428	128	300	97.2487	29.0837	68.165
27	TA	CDAHFD	2	CV	71.3952	40.1373	31.258	5322	2124	3198	1115.1	445.034	670.065
28	TA	CDAHFD	2	CV	66.5169	22.5921	43.9248	8182	1762	6420	1077.18	231.971	845.205
29	TA	CDAHFD	2	CV	8.04772	2.29088	5.75684	1213	251	962	110.647	22.8956	87.7513
30	TA	CDAHFD	2	CV	69.9113	47.8857	22.0256	1661	801	860	945.715	456.061	489.654
31	TA	CDAHFD	2	CV	10.7981	1.81108	8.98706	740	79	661	150.68	16.0861	134.594
32	TA	CDAHFD	2	CV	36.9733	7.88382	29.0895	5574	766	4808	508.792	69.9201	438.872
33	TA	CDAHFD	2	CV	40.9454	28.3917	12.5537	3929	2129	1800	544.889	295.258	249.631
34	TA	CDAHFD	4	CV	73.182	48.201	24.981	6741	3399	3342	859.62	433.444	426.176
35	TA	CDAHFD	4	CV	39.7363	15.42	24.3163	5270	1395	3875	503.073	133.166	369.907
36	TA	CDAHFD	4	CV	67.8305	30.7827	37.0478	10137	3111	7026	917.803	281.67	636.133
37	TA	CDAHFD	4	CV	56.4006	31.949	24.4516	7285	3003	4282	721.466	297.4	424.066
38	TA	CDAHFD	4	CV	85.4862	69.2018	16.2844	3909	2466	1443	1071.95	676.242	395.709
39	TA	CDAHFD	4	CV	75.6793	68.4532	7.22612	2091	1636	455	615.828	481.824	134.004
40	TA	CDAHFD	4	CV	40.0732	21.2774	18.7958	3957	1530	2427	500.981	193.708	307.274
41	TA	CDAHFD	4	CV	39.573	27.2854	12.2875	4666	2540	2126	459.348	250.052	209.296
42	TA	CDAHFD	4	CV	62.828	44.1345	18.6935	4085	2275	1810	727.972	405.419	322.553
43	TA	CDAHFD	4	CV	56.1298	35.7441	20.3857	6729	3305	3424	662.056	325.174	336.882
44	TA	CDAHFD	8	CV	81.3353	72.5168	8.81857	8787	6755	2032	723.196	555.957	167.24
45	TA	CDAHFD	8	CV	78.659	72.1632	6.49578	4512	3718	794	628.969	518.286	110.683
46	TA	CDAHFD	8	CV	65.163	56.5875	8.5755	3155	2336	819	612.573	453.556	159.017
47	TA	CDAHFD	8	CV	83.5037	73.9099	9.59387	6585	4931	1654	798.222	597.727	200.495
48	TA	CDAHFD	8	CV	64.7727	56.7692	8.00342	4008	2974	1034	507.348	376.46	130.888
49	TA	CDAHFD	8	CV	84.2252	71.9205	12.3047	6341	4547	1794	846.659	607.121	239.537
50	TA	CDAHFD	8	CV	72.2427	65.4651	6.77762	2956	2348	608	532.643	423.087	109.556
51	TA	CDAHFD	8	CV	82.2759	71.2558	11.0201	8643	6111	2532	812.201	574.263	237.937
52	TA	CDAHFD	8	CV	76.3198	67.2854	9.03442	5866	4490	1376	694.975	531.953	163.022
53	TA	CDAHFD	8	CV	86.0052	75.3186	10.6867	7694	5729	1965	791.667	589.48	202.187
54	TA	CDAHFD	12	CV	75.3676	60.8965	14.4711	7401	4715	2686	720.735	459.163	261.572
55	TA	CDAHFD	12	CV	77.5339	63.0373	14.4965	6598	4427	2171	736.623	494.245	242.378
56	TA	CDAHFD	12	CV	66.4393	57.3655	9.07386	5381	3933	1448	587.964	429.746	158.218
57	TA	CDAHFD	12	CV	70.1141	57.5441	12.57	7472	5051	2421	646.886	437.288	209.597
58	TA	CDAHFD	12	CV	74.9677	63.6325	11.3352	6149	4307	1842	651.48	456.322	195.158
59	TA	CDAHFD	12	CV	69.9274	59.9172	10.0102	5318	3906	1412	633.737	465.472	168.266
60	TA	CDAHFD	12	CV	64.7427	53.8058	10.9369	8329	5846	2483	578.079	405.745	172.334
61	TA	CDAHFD	12	CV	74.6563	65.2019	9.45444	5255	3971	1284	638.331	482.362	155.969
62	TA	CDAHFD	12	CV	71.6649	60.9793	10.6856	6393	4617	1776	644.922	465.76	179.162
63	TA	CDAHFD	12	CV	72.205	59.9113	12.2937	8078	5438	2640	676.834	455.636	221.199
64	TA	CDAHFD-Aged	2	CV	91.4489	82.9407	8.50818	7336	5465	1871	947.697	705.993	241.704
65	TA	CDAHFD-Aged	2	CV	86.1784	76.3188	9.8596	6585	4783	1802	861.75	625.93	235.82
66	TA	CDAHFD-Aged	2	CV	78.4152	66.6311	11.7842	9851	7093	2758	806.405	580.635	225.771
67	TA	CDAHFD-Aged	2	CV	61.0874	38.3826	22.7049	9824	4750	5074	668.868	323.404	345.464
68	TA	CDAHFD-Aged	2	CV	87.4631	77.6168	9.84631	8850	6855	1995	882.525	683.583	198.942
69	TA	CDAHFD-Aged	2	CV	87.0244	68.3704	18.654	9661	5864	3797	1071.13	650.151	420.979
70	TA	CDAHFD-Aged	2	CV	88.8631	68.0112	20.8519	15259	7676	7583	1102	554.36	547.644
71	TA	CDAHFD-Aged	2	CV	78.5138	53.0379	25.4759	9071	4458	4613	901.937	443.263	458.674
72	TA	CDAHFD-Aged	2	CV	78.9995	72.0969	6.90255	4668	3701	967	689.65	546.786	142.865
73	TA	CDAHFD-Aged	2	CV	71.7179	60.8611	10.8567	6260	4555	1705	634.999	462.048	172.951
74	TA	CDAHFD-Aged	4	CV	70.938	63.8824	7.05561	4495	3371	1124	588.89	441.635	147.255
75	TA	CDAHFD-Aged	4	CV	81.005	75.038	5.96703	8095	6698	1397	735.53	608.596	126.935
76	TA	CDAHFD-Aged	4	CV	74.8517	68.6499	6.20176	6356	4827	1529	586.719	445.578	141.141
77	TA	CDAHFD-Aged	4	CV	82.0031	76.1193	5.88385	11009	8884	2125	642.352	518.363	123.989
78	TA	CDAHFD-Aged	4	CV	88.4384	82.5299	5.90853	9353	7591	1762	811.531	658.648	152.883
79	TA	CDAHFD-Aged	4	CV	72.7266	66.2087	6.51785	3168	2554	614	485.248	391.2	94.0474
80	TA	CDAHFD-Aged	4	CV	83.615	75.3595	8.25552	11226	8322	2904	726.074	538.25	187.825
81	TA	CDAHFD-Aged	4	CV	74.6141	63.6463	10.9678	8571	6289	2282	690.467	506.632	183.834
82	TA	CDAHFD-Aged	4	CV	70.4034	63.1331	7.2703	5743	4446	1297	622.243	481.716	140.528
83	TA	CDAHFD-Aged	4	CV	81.4865	74.4884	6.9981	5803	4509	1294	722.709	561.554	161.156
84	TA	CDAHFD-Aged	8	CV	72.1838	65.4697	6.71408	9073	7116	1957	557.015	436.869	120.145
85	TA	CDAHFD-Aged	8	CV	70.3598	63.1708	7.18902	6693	5149	1544	574.268	441.791	132.477
86	TA	CDAHFD-Aged	8	CV	76.9793	66.9708	10.0085	10506	7320	3186	684.21	476.72	207.49
87	TA	CDAHFD-Aged	8	CV	83.2485	73.5025	9.74602	16755	11168	5587	800.454	533.54	266.914
88	TA	CDAHFD-Aged	8	CV	66.8134	60.9661	5.84737	10923	8450	2473	533.546	412.749	120.796
89	TA	CDAHFD-Aged	8	CV	72.5821	64.4675	8.11463	7544	5732	1812	604.482	459.291	145.191
90	TA	CDAHFD-Aged	8	CV	73.0277	67.1573	5.87044	9808	7728	2080	605.602	477.171	128.431
91	TA	CDAHFD-Aged	8	CV	87.5162	78.6292	8.88694	13623	9646	3977	823.166	582.857	240.309
92	TA	CDAHFD-Aged	8	CV	75.9538	68.2394	7.71437	19902	15167	4735	590.034	449.655	140.378
93	TA	CDAHFD-Aged	8	CV	86.1088	75.0995	11.0093	13561	9285	4276	780.722	534.548	246.174
94	TA	CDAHFD-Aged	12	CV	79.2347	67.9568	11.2779	9936	7017	2919	692.22	488.86	203.361
95	TA	CDAHFD-Aged	12	CV	76.6218	66.0214	10.6004	10223	7071	3152	694.627	480.456	214.17
96	TA	CDAHFD-Aged	12	CV	74.8853	62.8823	12.003	14151	9537	4614	681.726	459.446	222.28
97	TA	CDAHFD-Aged	12	CV	72.724	62.8059	9.91806	6911	5045	1866	622.073	454.111	167.962
98	TA	CDAHFD-Aged	12	CV	71.6513	60.5642	11.0871	8732	5986	2746	624.341	428.001	196.34
99	TA	CDAHFD-Aged	12	CV	74.0324	64.4794	9.553	9423	6817	2606	624.62	451.877	172.743
100	TA	CDAHFD-Aged	12	CV	76.2671	67.513	8.75419	10683	7880	2803	630.863	465.337	165.525
101	TN	GAN	4	CV	3.0162	0.424058	2.59215	1024	92	932	41.0576	3.68877	37.3688
102	TN	GAN	4	CV	18.3514	3.83271	14.5187	7600	977	6623	280.724	36.0878	244.636
103	TN	GAN	4	CV	0.83742	0.0434264	0.793994	327	8	319	12.0549	0.294921	11.76
104	TN	GAN	4	CV	4.42296	0.545882	3.87708	1404	110	1294	62.6577	4.90908	57.7486
105	TN	GAN	4	CV	4.45415	0.481521	3.97263	1026	76	950	64.5805	4.78374	59.7968
106	TN	GAN	12	CV	60.1844	12.0056	48.1788	22360	2397	19963	973.301	104.338	868.963
107	TN	GAN	12	CV	28.7073	13.32	15.3873	10082	2903	7179	372.32	107.206	265.115
108	TN	GAN	12	CV	10.4885	1.13553	9.35301	2709	201	2508	134.554	9.98351	124.57
109	TN	GAN	12	CV	41.7624	22.7987	18.9637	13534	4402	9132	546.941	177.895	369.046
110	TN	GAN	12	CV	45.5948	16.8176	28.7772	13242	2799	10443	684.67	144.721	539.949
111	TN	GAN	12	CV	55.203	4.73791	50.4651	21734	1044	20690	863.137	41.4611	821.676
112	TN	GAN	23	CV	69.8666	41.9737	27.8929	22883	7661	15222	1045.48	350.015	695.461
113	TN	GAN	23	CV	71.5022	36.8405	34.6617	19644	5897	13747	989.712	297.105	692.607
114	TN	GAN	23	CV	79.4765	29.8624	49.6141	20887	4336	16551	1248.04	259.085	988.955
115	TN	GAN	23	CV	73.1615	33.6614	39.5002	21716	6028	15688	1000.53	277.731	722.8
116	TN	GAN	23	CV	86.7019	54.5124	32.1895	18083	6614	11469	1255.34	459.149	796.187
117	TN	GAN	23	CV	9.03663	3.64285	5.39377	2748	804	1944	99.515	29.1157	70.3992
118	TN	GAN	32	CV	70.2648	38.5994	31.6653	12875	4183	8692	942.454	306.197	636.257
119	TN	GAN	32	CV	68.2143	37.1712	31.0431	17760	5617	12143	952.5	301.25	651.25
120	TN	GAN	32	CV	57.9392	35.1806	22.7586	12327	4844	7483	718.925	282.508	436.417
121	TN	GAN	32	CV	62.8798	32.9257	29.954	12742	4091	8651	837.429	268.869	568.561
122	TN	GAN	32	CV	71.7699	35.5675	36.2024	17981	5403	12578	968.501	291.019	677.482
123	TN	GAN	32	CV	68.0416	35.3182	32.7234	17041	5520	11521	897.003	290.561	606.441
127	TN	CDAHFD	4	CV	83.0852	68.5593	14.5259	7917	5534	2383	900.072	629.152	270.92
128	TN	CDAHFD	4	CV	79.5453	60.0454	19.5	4653	2946	1707	916.638	580.36	336.278
129	TN	CDAHFD	4	CV	90.1838	76.5979	13.5859	11210	7895	3315	1074.46	756.723	317.738
130	TN	CDAHFD	4	CV	86.2873	74.7115	11.5758	9712	7190	2522	959.695	710.483	249.213
131	TN	CDAHFD	4	CV	76.4764	60.5926	15.8838	11186	7437	3749	896.08	595.758	300.322
132	TN	CDAHFD	4	CV	80.0521	57.3829	22.6692	7504	4442	3062	957.244	566.641	390.602
133	TN	CDAHFD	4	CV	62.4169	43.642	18.7749	12750	7047	5703	811.139	448.321	362.818
134	TN	CDAHFD	4	CV	77.5114	61.0942	16.4172	13365	8947	4418	882.889	591.037	291.852
135	TN	CDAHFD	4	CV	82.3594	71.1193	11.2401	5031	3847	1184	753.929	576.498	177.43
136	TN	CDAHFD	4	CV	80.2859	63.9564	16.3295	11901	8001	3900	934.999	628.597	306.403
137	TN	CDAHFD	6	CV	82.5569	72.5971	9.95984	7270	5656	1614	718.506	558.992	159.514
138	TN	CDAHFD	6	CV	78.7168	69.2905	9.4263	6627	5311	1316	673.39	539.667	133.723
139	TN	CDAHFD	6	CV	81.9301	71.6511	10.279	10458	8123	2335	737.123	572.542	164.58
140	TN	CDAHFD	6	CV	81.6461	69.5591	12.087	7552	5620	1932	721.47	536.899	184.571
141	TN	CDAHFD	6	CV	81.4574	71.3363	10.1211	9099	7174	1925	756.585	596.521	160.064
142	TN	CDAHFD	6	CV	82.4329	71.9015	10.5315	8820	6784	2036	739.172	568.542	170.63
143	TN	CDAHFD	6	CV	84.5464	73.0848	11.4616	8229	6280	1949	779.708	595.038	184.67
144	TN	CDAHFD	6	CV	77.1432	63.0261	14.1171	8897	6344	2553	731.863	521.854	210.009
145	TN	CDAHFD	6	CV	83.887	71.7953	12.0917	10638	7952	2686	769.708	575.364	194.344
146	TN	CDAHFD	6	CV	86.0665	77.2787	8.7878	11749	9081	2668	788.5	609.445	179.055
147	TN	CDAHFD	8	CV	80.5595	73.7324	6.82711	5791	4692	1099	635.723	515.078	120.646
148	TN	CDAHFD	8	CV	79.7706	72.8643	6.90632	5016	4125	891	620.684	510.431	110.253
149	TN	CDAHFD	8	CV	77.0559	70.4035	6.65237	7670	6302	1368	578.517	475.334	103.183
150	TN	CDAHFD	8	CV	77.0803	68.5806	8.49971	4982	4002	980	620.321	498.299	122.022
151	TN	CDAHFD	8	CV	79.5032	72.3606	7.14268	8095	6538	1557	622.154	502.488	119.666
152	TN	CDAHFD	8	CV	79.588	69.3962	10.1917	5753	4392	1361	672.779	513.618	159.161
153	TN	CDAHFD	8	CV	79.8335	72.4136	7.41982	7184	5789	1395	630.528	508.091	122.437
154	TN	CDAHFD	8	CV	81.6029	73.6159	7.987	5763	4550	1213	669.8	528.82	140.98
155	TN	CDAHFD	8	CV	80.5756	70.5241	10.0515	6857	5365	1492	667.866	522.546	145.319
156	TN	CDAHFD	8	CV	74.7483	65.1432	9.60512	5098	3892	1206	668.123	510.07	158.053
157	TA	GAN	4	PS	39.5147	2.94737	36.5674	77338	3396	73942	509.371	22.367	487.004
158	TA	GAN	4	PS	19.8635	0.713199	19.1503	36922	725	36197	264.391	5.19158	259.2
159	TA	GAN	4	PS	0.247465	0.0943658	0.1531	258	40	218	2.38723	0.370113	2.01712
160	TA	GAN	4	PS	0.48861	0.0555393	0.433071	696	30	666	5.89487	0.254089	5.64078
161	TA	GAN	4	PS	29.3209	2.56425	26.7567	62287	2985	59302	387.934	18.5911	369.342
162	TA	GAN	12	PS	36.5475	18.7666	17.7809	56189	18606	37583	425.764	140.984	284.78
163	TA	GAN	12	PS	22.5601	11.8721	10.6879	32403	10385	22018	238.842	76.5476	162.294
164	TA	GAN	12	PS	25.9714	18.5467	7.42465	35952	17385	18567	262.755	127.058	135.697
165	TA	GAN	12	PS	43.8302	10.4471	33.3832	81603	12326	69277	536.996	81.1123	455.883
166	TA	GAN	12	PS	51.5851	9.2712	42.3139	112084	11906	100178	674.98	71.699	603.281
167	TA	GAN	12	PS	28.4772	15.8308	12.6465	38433	14564	23869	291.661	110.523	181.137
168	TA	GAN	23	PS	55.4158	18.7145	36.7013	104319	22040	82279	647.046	136.705	510.341
169	TA	GAN	23	PS	33.2887	14.1949	19.0938	50047	13041	37006	375.014	97.7194	277.295
170	TA	GAN	23	PS	36.0692	5.05107	31.0181	69212	5689	63523	457.314	37.5897	419.724
171	TA	GAN	23	PS	37.0473	20.5413	16.506	48582	16476	32106	382.996	129.889	253.108
172	TA	GAN	23	PS	86.325	43.1738	43.1512	157316	41844	115472	1131.62	300.996	830.624
173	TA	GAN	23	PS	66.9724	27.5207	39.4517	107405	25027	82378	852.184	198.572	653.612
174	TA	GAN	32	PS	90.71	51.2699	39.4401	139258	43536	95722	1064.77	332.877	731.891
175	TA	GAN	32	PS	93.6744	53.4663	40.2081	184152	52141	132011	1206.69	341.664	865.028
176	TA	GAN	32	PS	68.6052	50.2321	18.373	109536	48006	61530	765.306	335.408	429.898
177	TA	GAN	32	PS	47.2899	34.657	12.6328	72497	35065	37432	453.454	219.325	234.13
178	TA	GAN	32	PS	82.6865	53.824	28.8625	142757	52339	90418	968.251	354.99	613.261
179	TA	GAN	32	PS	80.9099	37.5847	43.3252	98882	28858	70024	846.631	247.083	599.548
180	TA	CDAHFD	2	PS	43.5514	15.0649	28.4865	31603	7384	24219	546.969	127.799	419.17
181	TA	CDAHFD	2	PS	89.2062	78.034	11.1723	20633	13726	6907	966.67	643.072	323.598
182	TA	CDAHFD	2	PS	13.2723	7.01629	6.256	3478	1233	2245	169.559	60.1112	109.448
183	TA	CDAHFD	2	PS	83.1555	55.8281	27.3274	34881	16989	17892	1153.37	561.758	591.616
184	TA	CDAHFD	2	PS	80.6236	32.3353	48.2883	66270	17273	48997	1155.76	301.243	854.513
185	TA	CDAHFD	2	PS	21.803	11.0863	10.7167	12319	4523	7796	276.804	101.63	175.173
186	TA	CDAHFD	2	PS	85.8638	66.6625	19.2013	21235	11230	10005	1045.46	552.888	492.577
187	TA	CDAHFD	2	PS	20.6561	3.75182	16.9042	6067	673	5394	280.345	31.0981	249.247
188	TA	CDAHFD	2	PS	53.9786	10.1773	43.8012	30060	3842	26218	661.132	84.4999	576.632
189	TA	CDAHFD	2	PS	48.6303	36.8974	11.733	24164	13414	10750	587.699	326.245	261.454
190	TA	CDAHFD	4	PS	81.6088	61.0471	20.5617	51238	29228	22010	815.544	465.216	350.328
191	TA	CDAHFD	4	PS	54.9875	26.0592	28.9284	38141	12825	25316	617.731	207.713	410.017
192	TA	CDAHFD	4	PS	81.8405	44.4957	37.3448	50334	19144	31190	957.353	364.119	593.234
193	TA	CDAHFD	4	PS	76.4988	49.9498	26.5489	50421	24309	26112	832.119	401.182	430.937
194	TA	CDAHFD	4	PS	93.8538	83.4079	10.4459	30802	21730	9072	1028.02	725.24	302.779
195	TA	CDAHFD	4	PS	94.704	90.0569	4.64711	31710	24834	6876	662.629	518.944	143.685
196	TA	CDAHFD	4	PS	53.9773	29.871	24.1063	31236	13167	18069	579.995	244.487	335.508
197	TA	CDAHFD	4	PS	52.9109	40.2772	12.6338	40996	25130	15866	542.528	332.562	209.966
198	TA	CDAHFD	4	PS	81.7984	64.0467	17.7518	25973	15918	10055	816.438	500.368	316.07
199	TA	CDAHFD	4	PS	74.6087	50.1305	24.4782	39917	20602	19315	771.08	397.971	373.109
200	TA	CDAHFD	8	PS	94.8979	89.979	4.91885	67265	52434	14831	716.545	558.557	157.988
201	TA	CDAHFD	8	PS	95.0052	91.0189	3.98628	48176	39709	8467	612.58	504.918	107.662
202	TA	CDAHFD	8	PS	90.5411	83.268	7.27315	43550	33564	9986	690.447	532.128	158.319
203	TA	CDAHFD	8	PS	95.8145	91.9398	3.87463	57273	44864	12409	772.156	604.858	167.298
204	TA	CDAHFD	8	PS	86.6632	76.5097	10.1536	34536	25090	9446	587.874	427.084	160.79
205	TA	CDAHFD	8	PS	96.8132	91.7422	5.07101	55587	41091	14496	865.84	640.046	225.794
206	TA	CDAHFD	8	PS	88.8896	80.9519	7.93766	25003	19031	5972	593.89	452.039	141.851
207	TA	CDAHFD	8	PS	96.0018	90.8277	5.17413	79824	59414	20410	811.114	603.722	207.392
208	TA	CDAHFD	8	PS	93.5931	88.8608	4.73231	51749	40528	11221	714.647	559.686	154.961
209	TA	CDAHFD	8	PS	97.4674	94.8674	2.60004	72744	57972	14772	759.684	605.416	154.268
210	TA	CDAHFD	12	PS	92.3921	80.2183	12.1737	60768	40160	20608	754.134	498.388	255.746
211	TA	CDAHFD	12	PS	93.969	85.2533	8.71575	48871	34670	14201	763.885	541.914	221.971
212	TA	CDAHFD	12	PS	81.9851	71.2909	10.6942	55112	39635	15477	618.009	444.455	173.554
213	TA	CDAHFD	12	PS	89.6724	78.3694	11.303	71709	49574	22135	690.36	477.261	213.099
214	TA	CDAHFD	12	PS	92.4797	80.2144	12.2652	54006	36357	17649	701.344	472.147	229.197
215	TA	CDAHFD	12	PS	90.2695	81.5486	8.7209	65520	47992	17528	700.493	513.096	187.397
216	TA	CDAHFD	12	PS	83.4124	72.1678	11.2446	69774	50008	19766	621.428	445.386	176.042
217	TA	CDAHFD	12	PS	91.7499	84.3596	7.3903	42815	32952	9863	630.247	485.061	145.186
218	TA	CDAHFD	12	PS	86.9572	74.3401	12.6171	57569	40162	17407	650.024	453.478	196.546
219	TA	CDAHFD	12	PS	89.0334	77.1673	11.8661	69013	47857	21156	677.11	469.541	207.569
220	TA	CDAHFD-Aged	2	PS	98.2977	94.5886	3.70909	102324	81263	21061	804.457	638.879	165.579
221	TA	CDAHFD-Aged	2	PS	97.3804	93.2324	4.14808	84576	68630	15946	800.735	649.764	150.971
222	TA	CDAHFD-Aged	2	PS	90.7061	79.861	10.8451	65436	48261	17175	812.953	599.577	213.376
223	TA	CDAHFD-Aged	2	PS	69.2095	46.3861	22.8234	43717	23026	20691	644.269	339.34	304.929
224	TA	CDAHFD-Aged	2	PS	94.3589	87.3119	7.04696	65168	51219	13949	835.098	656.348	178.75
225	TA	CDAHFD-Aged	2	PS	97.6016	85.4842	12.1173	80011	54045	25966	1037.75	700.97	336.782
226	TA	CDAHFD-Aged	2	PS	98.3806	84.9935	13.3871	121166	62247	58919	1011.42	519.599	491.819
227	TA	CDAHFD-Aged	2	PS	94.2171	71.9783	22.2387	68393	36321	32072	917.896	487.461	430.435
228	TA	CDAHFD-Aged	2	PS	95.6802	91.5873	4.09293	48139	38718	9421	652.437	524.753	127.685
229	TA	CDAHFD-Aged	2	PS	90.8072	80.6395	10.1677	49728	36529	13199	641.477	471.214	170.263
230	TA	CDAHFD-Aged	4	PS	77.7178	73.8435	3.87426	78736	63193	15543	461.901	370.718	91.1822
231	TA	CDAHFD-Aged	4	PS	95.767	92.8755	2.89152	85475	72281	13194	662.14	559.932	102.209
232	TA	CDAHFD-Aged	4	PS	80.6462	76.9191	3.72712	54768	43875	10893	466.309	373.563	92.7458
233	TA	CDAHFD-Aged	4	PS	95.0685	93.1371	1.93137	81987	68960	13027	573.028	481.979	91.049
234	TA	CDAHFD-Aged	4	PS	98.4313	97.5334	0.897877	81773	70235	11538	723.969	621.819	102.151
235	TA	CDAHFD-Aged	4	PS	76.786	67.0795	9.70648	27631	20774	6857	473.412	355.928	117.483
236	TA	CDAHFD-Aged	4	PS	95.8467	92.9802	2.86654	80350	64366	15984	650.392	521.01	129.382
237	TA	CDAHFD-Aged	4	PS	94.8703	89.6627	5.20768	93593	73070	20523	706.184	551.332	154.851
238	TA	CDAHFD-Aged	4	PS	95.3068	91.9413	3.3655	79834	64974	14860	649.098	528.277	120.821
239	TA	CDAHFD-Aged	4	PS	98.3809	96.2835	2.09745	87961	71029	16932	698.358	563.928	134.43
240	TA	CDAHFD-Aged	8	PS	85.7435	79.7889	5.95454	45450	36467	8983	536.577	430.525	106.052
241	TA	CDAHFD-Aged	8	PS	87.7846	81.0026	6.78198	60109	46263	13846	573.703	441.551	132.151
242	TA	CDAHFD-Aged	8	PS	93.5386	87.0049	6.53365	64470	46549	17921	660.728	477.062	183.665
243	TA	CDAHFD-Aged	8	PS	92.8465	84.5562	8.29032	53123	35273	17850	774.652	514.359	260.293
244	TA	CDAHFD-Aged	8	PS	84.5443	79.4259	5.11834	58434	47021	11413	534.71	430.273	104.437
245	TA	CDAHFD-Aged	8	PS	91.1436	85.2834	5.86019	53003	42436	10567	583.586	467.239	116.347
246	TA	CDAHFD-Aged	8	PS	91.9284	87.3636	4.56481	78368	63377	14991	591.231	478.134	113.096
247	TA	CDAHFD-Aged	8	PS	96.29	92.4908	3.79925	77937	56142	21795	785.831	566.074	219.757
248	TA	CDAHFD-Aged	8	PS	87.2323	79.8229	7.40931	70946	54434	16512	571.619	438.58	133.039
249	TA	CDAHFD-Aged	8	PS	96.775	92.4705	4.3045	100971	72113	28858	734.365	524.48	209.885
250	TA	CDAHFD-Aged	12	PS	93.6749	85.6121	8.06276	73237	53208	20029	672.55	488.62	183.93
251	TA	CDAHFD-Aged	12	PS	94.1445	87.545	6.59959	83758	60618	23140	697.345	504.688	192.657
252	TA	CDAHFD-Aged	12	PS	91.1954	81.6629	9.53252	101032	70007	31025	674.381	467.292	207.09
253	TA	CDAHFD-Aged	12	PS	88.3742	78.3815	9.99274	51895	37130	14765	640.876	458.536	182.34
254	TA	CDAHFD-Aged	12	PS	84.776	72.4257	12.3504	61860	41999	19861	615.721	418.035	197.686
255	TA	CDAHFD-Aged	12	PS	87.659	78.3327	9.32626	67792	48752	19040	606.227	435.963	170.264
256	TA	CDAHFD-Aged	12	PS	88.9561	79.2162	9.73985	69172	50499	18673	610.283	445.537	164.746
257	TN	GAN	4	PS	7.0049	1.08309	5.92182	10679	1069	9610	90.1306	9.02234	81.1083
258	TN	GAN	4	PS	23.5417	4.76052	18.7812	43618	5206	38412	342.361	40.8623	301.498
259	TN	GAN	4	PS	3.30964	0.129181	3.18046	4613	95	4518	43.4435	0.894675	42.5488
260	TN	GAN	4	PS	7.68106	0.666144	7.01492	12479	625	11854	100.095	5.01316	95.0816
261	TN	GAN	4	PS	5.21535	0.767156	4.44819	8295	762	7533	69.5615	6.3901	63.1714
262	TN	GAN	12	PS	75.4001	12.2376	63.1625	140282	12554	127728	1041.06	93.1658	947.896
263	TN	GAN	12	PS	31.8059	13.5057	18.3002	48697	12508	36189	391.233	100.49	290.743
264	TN	GAN	12	PS	11.9099	0.789626	11.1203	18153	793	17360	142.043	6.20504	135.838
265	TN	GAN	12	PS	43.3802	19.7185	23.6617	78008	20174	57834	555.751	143.725	412.026
266	TN	GAN	12	PS	62.232	22.0643	40.1677	110861	22942	87919	817.287	169.133	648.155
267	TN	GAN	12	PS	72.6045	8.06098	64.5435	118714	7812	110902	957.396	63.0016	894.394
268	TN	GAN	23	PS	86.517	47.0579	39.4591	166050	45512	120538	1239.92	339.845	900.076
269	TN	GAN	23	PS	91.3068	46.5197	44.7871	157948	40541	117407	1228.02	315.199	912.818
270	TN	GAN	23	PS	94.3645	45.0779	49.2866	152967	39043	113924	1251.14	319.338	931.801
271	TN	GAN	23	PS	92.2111	50.6073	41.6038	146379	44281	102098	1134.8	343.287	791.511
272	TN	GAN	23	PS	98.0624	66.0173	32.0452	207878	65684	142194	1382.75	436.911	945.834
273	TN	GAN	23	PS	13.4284	5.94102	7.48735	13070	4269	8801	129.07	42.1575	86.9121
274	TN	GAN	32	PS	90.4449	52.3745	38.0705	153901	47039	106862	1113.72	340.402	773.317
275	TN	GAN	32	PS	87.902	54.5141	33.3879	143221	46799	96422	1107.04	361.736	745.301
276	TN	GAN	32	PS	78.7967	51.1049	27.6918	106690	41646	65044	844.719	329.732	514.986
277	TN	GAN	32	PS	85.4403	49.0333	36.407	131680	42409	89271	998.332	321.524	676.808
278	TN	GAN	32	PS	92.284	51.8907	40.3933	145197	44788	100409	1110.13	342.435	767.695
279	TN	GAN	32	PS	89.4184	48.6893	40.729	119719	36120	83599	1094.31	330.161	764.151
283	TN	CDAHFD	4	PS	98.3678	95.0983	3.26944	103554	81704	21850	876.469	691.533	184.936
284	TN	CDAHFD	4	PS	97.3394	91.3493	5.9901	77894	55524	22370	959.952	684.268	275.684
285	TN	CDAHFD	4	PS	99.0318	97.4982	1.53361	119270	94019	25251	1047.51	825.737	221.771
286	TN	CDAHFD	4	PS	98.0914	96.1459	1.94546	115739	92425	23314	969.298	774.046	195.251
287	TN	CDAHFD	4	PS	97.2993	92.9792	4.32002	101668	77467	24201	986.048	751.33	234.718
288	TN	CDAHFD	4	PS	95.9357	83.0889	12.8467	70949	45295	25654	1042.88	665.795	377.09
289	TN	CDAHFD	4	PS	86.9936	73.856	13.1376	101404	62323	39081	999.618	614.366	385.252
290	TN	CDAHFD	4	PS	97.605	92.4561	5.14883	103133	78611	24522	968.633	738.321	230.313
291	TN	CDAHFD	4	PS	97.0881	94.6203	2.46783	70978	57995	12983	740.798	605.294	135.504
292	TN	CDAHFD	4	PS	97.2294	91.7013	5.52805	124066	94910	29156	953.925	729.749	224.176
293	TN	CDAHFD	6	PS	97.8776	95.7661	2.1115	90753	73800	16953	682.812	555.26	127.552
294	TN	CDAHFD	6	PS	96.1339	92.3105	3.8234	89992	74405	15587	636.04	525.875	110.165
295	TN	CDAHFD	6	PS	95.8082	91.2811	4.52712	87970	70661	17309	702.992	564.671	138.321
296	TN	CDAHFD	6	PS	96.867	92.7543	4.1127	83257	64689	18568	690.656	536.625	154.03
297	TN	CDAHFD	6	PS	97.9028	96.2251	1.67775	84820	70858	13962	751.84	628.081	123.758
298	TN	CDAHFD	6	PS	97.6554	95.5486	2.10688	100078	81824	18254	700.062	572.373	127.69
299	TN	CDAHFD	6	PS	97.4945	95.0477	2.44678	98051	79516	18535	745.425	604.514	140.911
300	TN	CDAHFD	6	PS	97.8418	94.0949	3.7469	109602	84959	24643	761.385	590.194	171.19
301	TN	CDAHFD	6	PS	96.0573	92.4872	3.57007	92891	72189	20702	742.279	576.852	165.427
302	TN	CDAHFD	6	PS	97.3275	94.5394	2.78803	110421	86804	23617	729.934	573.815	156.119
303	TN	CDAHFD	8	PS	94.1913	88.7454	5.44589	81497	66103	15394	586.289	475.544	110.744
304	TN	CDAHFD	8	PS	94.8778	90.5223	4.35545	84924	70461	14463	572.916	475.346	97.5706
305	TN	CDAHFD	8	PS	93.4957	88.9666	4.52906	84301	70539	13762	532.25	445.361	86.889
306	TN	CDAHFD	8	PS	90.946	84.1143	6.83171	71397	57564	13833	575.219	463.771	111.447
307	TN	CDAHFD	8	PS	94.2626	88.9555	5.30719	85559	70022	15537	570.855	467.191	103.664
308	TN	CDAHFD	8	PS	93.8947	86.1245	7.77015	76558	58465	18093	637.571	486.893	150.678
309	TN	CDAHFD	8	PS	93.9507	88.0291	5.92162	97695	78433	19262	578.638	464.551	114.087
310	TN	CDAHFD	8	PS	95.9439	91.1594	4.78449	100246	79299	20947	629.801	498.2	131.601
311	TN	CDAHFD	8	PS	95.5247	90.7579	4.7668	89592	72479	17113	625.442	505.976	119.466
312	TN	CDAHFD	8	PS	94.6613	89.1834	5.47796	92787	73514	19273	660.86	523.591	137.269
313	TA	GAN	4	PT	21.7412	1.68192	20.0592	1440	63	1377	305.697	13.3742	292.323
314	TA	GAN	4	PT	12.8722	0.502502	12.3697	626	15	611	188.226	4.5102	183.716
315	TA	GAN	4	PT	0.0474489	0	0.0474489	1	0	1	0.679697	0	0.679697
316	TA	GAN	4	PT	0.150374	0.112179	0.0381958	3	2	1	1.35308	0.902054	0.451027
317	TA	GAN	4	PT	15.816	1.37473	14.4413	1715	88	1627	227.726	11.685	216.041
318	TA	GAN	12	PT	42.9529	20.635	22.3178	2647	838	1809	571.241	180.846	390.395
319	TA	GAN	12	PT	42.4528	23.5687	18.8841	2179	754	1425	532.163	184.145	348.019
320	TA	GAN	12	PT	52.498	43.3368	9.16122	1314	784	530	590.835	352.522	238.312
321	TA	GAN	12	PT	23.9781	3.42769	20.5504	1327	124	1203	339.34	31.7092	307.631
322	TA	GAN	12	PT	26.3191	7.66123	18.6578	1570	294	1276	369.87	69.2622	300.607
323	TA	GAN	12	PT	25.9996	8.01041	17.9892	1651	322	1329	330.957	64.5476	266.409
324	TA	GAN	23	PT	62.8655	38.9468	23.9187	2042	868	1174	807.173	343.108	464.065
325	TA	GAN	23	PT	27.2742	9.23225	18.0419	996	213	783	336.375	71.9357	264.44
326	TA	GAN	23	PT	15.3767	1.5365	13.8402	550	36	514	221.266	14.4829	206.783
327	TA	GAN	23	PT	34.9863	19.9469	15.0394	3783	1332	2451	407.369	143.435	263.934
328	TA	GAN	23	PT	71.2527	48.4314	22.8213	2377	985	1392	985.253	408.277	576.976
329	TA	GAN	23	PT	62.4892	36.0559	26.4334	1492	531	961	865.842	308.151	557.69
330	TA	GAN	32	PT	69.9308	43.2348	26.696	8435	3302	5133	906.244	354.762	551.482
331	TA	GAN	32	PT	65.9091	40.4726	25.4365	4008	1436	2572	854.233	306.057	548.175
332	TA	GAN	32	PT	72.1354	56.7789	15.3565	1265	702	563	842.472	467.522	374.95
333	TA	GAN	32	PT	40.164	31.3322	8.83187	1141	623	518	416.746	227.548	189.197
334	TA	GAN	32	PT	67.4405	39.9901	27.4504	5665	2201	3464	836.128	324.858	511.271
335	TA	GAN	32	PT	60.9915	32.5293	28.4621	4167	1464	2703	744.821	261.679	483.142
336	TA	CDAHFD	2	PT	33.6787	14.1465	19.5321	678	186	492	446.164	122.399	323.765
337	TA	CDAHFD	2	PT	63.9618	48.2024	15.7594	455	260	195	844.13	482.36	361.77
338	TA	CDAHFD	2	PT	14.0237	6.98406	7.0396	412	142	270	175.419	60.4599	114.959
339	TA	CDAHFD	2	PT	75.1278	50.8728	24.255	1696	779	917	1185.41	544.478	640.932
340	TA	CDAHFD	2	PT	69.4662	39.6567	29.8094	2510	974	1536	1077.36	418.066	659.292
341	TA	CDAHFD	2	PT	8.34702	4.244	4.10303	122	54	68	93.1506	41.2306	51.92
342	TA	CDAHFD	2	PT	69.17	48.5598	20.6102	815	399	416	961.864	470.9	490.964
343	TA	CDAHFD	2	PT	23.536	7.09546	16.4405	433	78	355	327.916	59.0703	268.845
344	TA	CDAHFD	2	PT	44.7894	19.254	25.5354	1404	408	996	599.986	174.355	425.631
345	TA	CDAHFD	2	PT	41.9463	28.4801	13.4662	1321	694	627	563.874	296.236	267.637
346	TA	CDAHFD	4	PT	70.371	55.1922	15.1788	1855	1151	704	828.693	514.192	314.501
347	TA	CDAHFD	4	PT	37.5478	15.6833	21.8645	1233	365	868	463.886	137.322	326.564
348	TA	CDAHFD	4	PT	61.3077	35.219	26.0887	1476	611	865	771.828	319.504	452.325
349	TA	CDAHFD	4	PT	58.7206	34.1616	24.559	2017	857	1160	745.442	316.73	428.712
350	TA	CDAHFD	4	PT	82.3754	72.696	9.67937	2998	2171	827	1013.6	734	279.603
351	TA	CDAHFD	4	PT	70.1453	60.4103	9.73497	2976	2117	859	609.885	433.846	176.039
352	TA	CDAHFD	4	PT	48.211	28.7142	19.4968	1201	539	662	606.674	272.271	334.403
353	TA	CDAHFD	4	PT	59.0516	49.1655	9.88609	602	403	199	697.857	467.17	230.687
354	TA	CDAHFD	4	PT	56.7672	39.879	16.8881	1288	736	552	651.62	372.354	279.266
355	TA	CDAHFD	4	PT	52.9886	34.4482	18.5403	2942	1453	1489	649.041	320.549	328.491
356	TA	CDAHFD	8	PT	70.8279	61.198	9.62982	4468	3217	1251	666.841	480.132	186.71
357	TA	CDAHFD	8	PT	72.3573	65.6487	6.70864	1729	1343	386	615.471	478.067	137.404
358	TA	CDAHFD	8	PT	67.277	57.2752	10.0018	2204	1652	552	624.554	468.132	156.422
359	TA	CDAHFD	8	PT	73.0829	63.6034	9.47942	5845	4309	1536	675.07	497.669	177.401
360	TA	CDAHFD	8	PT	59.1553	51.1982	7.95707	2516	1824	692	459.99	333.474	126.516
361	TA	CDAHFD	8	PT	69.0132	58.0227	10.9904	2967	2025	942	719.536	491.088	228.447
362	TA	CDAHFD	8	PT	60.7913	52.7272	8.06413	2436	1821	615	492.249	367.974	124.275
363	TA	CDAHFD	8	PT	71.4691	60.6163	10.8528	5321	3592	1729	726.523	490.447	236.076
364	TA	CDAHFD	8	PT	72.0965	64.1797	7.91677	2186	1694	492	651.635	504.972	146.662
365	TA	CDAHFD	8	PT	79.715	71.3503	8.36469	5341	3974	1367	768.829	572.051	196.778
366	TA	CDAHFD	12	PT	65.4645	52.6535	12.811	5730	3672	2058	631.17	404.477	226.692
367	TA	CDAHFD	12	PT	72.7951	58.1776	14.6175	3701	2482	1219	695.87	466.671	229.199
368	TA	CDAHFD	12	PT	59.9685	51.282	8.6865	5336	3840	1496	534.594	384.715	149.879
369	TA	CDAHFD	12	PT	67.6779	56.4062	11.2717	4130	2795	1335	627.355	424.566	202.789
370	TA	CDAHFD	12	PT	70.2655	58.5532	11.7123	5347	3659	1688	613.341	419.715	193.626
371	TA	CDAHFD	12	PT	62.2972	51.8048	10.4924	3291	2319	972	589.587	415.452	174.135
372	TA	CDAHFD	12	PT	60.1324	51.272	8.86039	7060	5099	1961	522.393	377.292	145.101
373	TA	CDAHFD	12	PT	73.9932	64.5715	9.42176	4085	3082	1003	620.189	467.913	152.277
374	TA	CDAHFD	12	PT	65.5263	55.5411	9.98519	4709	3335	1374	591.363	418.814	172.549
375	TA	CDAHFD	12	PT	68.2929	58.1569	10.136	5127	3553	1574	645.356	447.231	198.126
376	TA	CDAHFD-Aged	2	PT	85.4107	81.6184	3.79228	2388	2020	368	865.906	732.467	133.439
377	TA	CDAHFD-Aged	2	PT	84.9798	78.4966	6.48319	1826	1471	355	881.556	710.169	171.387
378	TA	CDAHFD-Aged	2	PT	73.544	64.6808	8.86317	2502	1876	626	820.056	614.878	205.178
379	TA	CDAHFD-Aged	2	PT	62.2192	48.0409	14.1784	2536	1614	922	648.196	412.535	235.661
380	TA	CDAHFD-Aged	2	PT	76.2508	68.3208	7.92995	2289	1776	513	846.079	656.46	189.619
381	TA	CDAHFD-Aged	2	PT	82.7928	73.009	9.78386	3248	2383	865	1032.77	757.723	275.044
382	TA	CDAHFD-Aged	2	PT	82.8343	71.4952	11.3391	3467	2185	1282	952.302	600.167	352.135
383	TA	CDAHFD-Aged	2	PT	69.2526	52.1144	17.1382	5249	2989	2260	754.243	429.498	324.746
384	TA	CDAHFD-Aged	2	PT	65.4335	60.1711	5.26243	1499	1224	275	553.282	451.78	101.503
385	TA	CDAHFD-Aged	2	PT	60.8597	54.4657	6.39404	2411	1905	506	511.663	404.28	107.384
386	TA	CDAHFD-Aged	4	PT	63.4418	56.7885	6.65328	270	205	65	524.517	398.245	126.273
387	TA	CDAHFD-Aged	4	PT	62.0941	55.0197	7.07445	1655	1333	322	567.568	457.141	110.427
388	TA	CDAHFD-Aged	4	PT	71.0516	65.2417	5.80987	1137	937	200	530.538	437.215	93.3224
389	TA	CDAHFD-Aged	4	PT	74.5078	66.9393	7.56852	2329	1829	500	626.733	492.183	134.55
390	TA	CDAHFD-Aged	4	PT	78.8926	72.6672	6.22533	2698	2178	520	776.303	626.682	149.621
391	TA	CDAHFD-Aged	4	PT	49.6454	41.9981	7.64727	3457	2449	1008	395.469	280.157	115.312
392	TA	CDAHFD-Aged	4	PT	70.8046	63.6044	7.20019	4946	3706	1240	622.206	466.214	155.992
393	TA	CDAHFD-Aged	4	PT	63.3404	53.8229	9.51743	1277	966	311	590.937	447.02	143.916
394	TA	CDAHFD-Aged	4	PT	58.7461	51.2438	7.5023	744	561	183	514.816	388.188	126.628
395	TA	CDAHFD-Aged	4	PT	69.5749	61.7534	7.82153	2025	1529	496	622.787	470.242	152.544
396	TA	CDAHFD-Aged	8	PT	58.8674	52.9189	5.94851	4947	3835	1112	474.915	368.162	106.753
397	TA	CDAHFD-Aged	8	PT	62.8542	55.5193	7.33492	4195	3083	1112	525.323	386.071	139.251
398	TA	CDAHFD-Aged	8	PT	66.6297	55.1131	11.5166	3183	2053	1130	619.066	399.29	219.775
399	TA	CDAHFD-Aged	8	PT	76.6459	66.1602	10.4857	12631	8161	4470	736.92	476.131	260.79
400	TA	CDAHFD-Aged	8	PT	52.6663	47.4267	5.23961	7131	5513	1618	438.795	339.234	99.5612
401	TA	CDAHFD-Aged	8	PT	62.2038	54.2527	7.95116	4681	3505	1176	532.826	398.965	133.861
402	TA	CDAHFD-Aged	8	PT	57.3281	49.7891	7.53896	4237	3098	1139	514.539	376.22	138.32
403	TA	CDAHFD-Aged	8	PT	78.666	68.8175	9.84854	9319	6443	2876	737.451	509.861	227.59
404	TA	CDAHFD-Aged	8	PT	70.497	62.8417	7.65527	12607	9385	3222	559.604	416.584	143.019
405	TA	CDAHFD-Aged	8	PT	77.3743	68.2565	9.11777	6018	4096	1922	709.454	482.872	226.582
406	TA	CDAHFD-Aged	12	PT	70.1469	58.509	11.6379	5224	3508	1716	646.575	434.186	212.39
407	TA	CDAHFD-Aged	12	PT	67.4185	56.7825	10.636	4528	3080	1448	621.192	422.542	198.65
408	TA	CDAHFD-Aged	12	PT	65.437	52.4909	12.946	7326	4648	2678	623.71	395.715	227.996
409	TA	CDAHFD-Aged	12	PT	57.4168	47.5219	9.89485	6667	4498	2169	506.872	341.97	164.903
410	TA	CDAHFD-Aged	12	PT	60.0917	48.8071	11.2845	6921	4480	2441	553.474	358.267	195.207
411	TA	CDAHFD-Aged	12	PT	61.576	52.207	9.36897	7672	5301	2371	535.304	369.87	165.433
412	TA	CDAHFD-Aged	12	PT	66.1673	56.2663	9.90099	8281	5841	2440	561.971	396.386	165.585
413	TN	GAN	4	PT	5.24009	1.52179	3.7183	311	62	249	75.5585	15.0631	60.4954
414	TN	GAN	4	PT	45.8688	7.90874	37.96	3072	314	2758	682.391	69.7496	612.641
415	TN	GAN	4	PT	1.08059	0.0214776	1.05911	87	1	86	16.2734	0.187051	16.0863
416	TN	GAN	4	PT	17.7935	1.91208	15.8814	681	44	637	253.072	16.3512	236.721
417	TN	GAN	4	PT	5.73413	0.525083	5.20905	248	14	234	84.1009	4.74763	79.3533
418	TN	GAN	12	PT	62.9994	21.2424	41.757	3701	674	3027	1037.59	188.958	848.63
419	TN	GAN	12	PT	40.4834	19.3687	21.1148	3007	890	2117	539.759	159.756	380.003
420	TN	GAN	12	PT	5.89619	0.296529	5.59966	260	11	249	76.0943	3.21937	72.8749
421	TN	GAN	12	PT	62.1511	34.2745	27.8766	3748	1265	2483	859.502	290.093	569.409
422	TN	GAN	12	PT	50.3483	23.4922	26.8561	3099	897	2202	699.573	202.49	497.083
423	TN	GAN	12	PT	42.8904	7.96657	34.9238	4980	555	4425	635.528	70.827	564.701
424	TN	GAN	23	PT	62.838	32.6934	30.1446	14078	4256	9822	880.581	266.213	614.367
425	TN	GAN	23	PT	68.836	41.938	26.8979	9659	3570	6089	914.382	337.959	576.423
426	TN	GAN	23	PT	71.1307	31.5346	39.5961	10284	2446	7838	1124.86	267.544	857.321
427	TN	GAN	23	PT	67.0659	35.847	31.219	9578	3207	6371	863.229	289.035	574.194
428	TN	GAN	23	PT	78.5759	52.5891	25.9868	3274	1460	1814	1009.1	449.996	559.105
429	TN	GAN	23	PT	8.64757	4.11338	4.5342	650	227	423	88.8218	31.0193	57.8025
430	TN	GAN	32	PT	57.329	25.6322	31.6968	8308	2192	6116	776.637	204.909	571.727
431	TN	GAN	32	PT	62.3238	33.5743	28.7495	21558	6901	14657	830.995	266.013	564.983
432	TN	GAN	32	PT	53.7645	31.4966	22.2679	13490	5143	8347	656.116	250.141	405.975
433	TN	GAN	32	PT	66.4375	40.0472	26.3903	7444	2871	4573	842.723	325.021	517.702
434	TN	GAN	32	PT	62.5657	31.7563	30.8094	13383	4243	9140	816.318	258.809	557.509
435	TN	GAN	32	PT	57.1321	28.7432	28.3889	20425	6497	13928	713.242	226.876	486.367
439	TN	CDAHFD	4	PT	68.3152	56.6519	11.6633	2760	1979	781	746.736	535.432	211.305
440	TN	CDAHFD	4	PT	73.0101	59.2608	13.7493	2075	1419	656	830.168	567.715	262.453
441	TN	CDAHFD	4	PT	78.7148	69.1461	9.56874	4748	3428	1320	961.944	694.512	267.432
442	TN	CDAHFD	4	PT	78.951	68.8943	10.0566	3509	2590	919	884.415	652.789	231.627
443	TN	CDAHFD	4	PT	71.6741	60.9826	10.6914	1096	759	337	862.878	597.559	265.319
444	TN	CDAHFD	4	PT	69.7843	48.5175	21.2668	9685	5256	4429	863.499	468.616	394.882
445	TN	CDAHFD	4	PT	68.92	49.5526	19.3674	4842	2659	2183	927.86	509.537	418.323
446	TN	CDAHFD	4	PT	74.87	60.4636	14.4064	5378	3633	1745	875.982	591.752	284.23
447	TN	CDAHFD	4	PT	70.7851	60.7885	9.99659	2050	1542	508	671.104	504.801	166.303
448	TN	CDAHFD	4	PT	72.853	59.9017	12.9513	3964	2708	1256	861.831	588.758	273.073
449	TN	CDAHFD	6	PT	71.6459	63.3477	8.29813	2513	1957	556	641.944	499.915	142.03
450	TN	CDAHFD	6	PT	64.0643	54.3635	9.70081	1644	1277	367	553.993	430.322	123.671
451	TN	CDAHFD	6	PT	67.2481	57.407	9.84119	3397	2511	886	645.156	476.888	168.269
452	TN	CDAHFD	6	PT	71.0929	61.0499	10.043	2481	1809	672	646.261	471.215	175.045
453	TN	CDAHFD	6	PT	74.7144	65.743	8.97137	1795	1398	397	713.422	555.635	157.788
454	TN	CDAHFD	6	PT	71.3436	62.3802	8.9634	4082	3115	967	651.202	496.936	154.266
455	TN	CDAHFD	6	PT	75.3186	65.5402	9.77839	3000	2258	742	716.78	539.496	177.284
456	TN	CDAHFD	6	PT	77.1839	64.8598	12.3242	2453	1753	700	758.075	541.747	216.328
457	TN	CDAHFD	6	PT	69.1232	57.9533	11.1699	3903	2716	1187	662.398	460.946	201.452
458	TN	CDAHFD	6	PT	66.6356	56.0635	10.5721	3119	2236	883	624.498	447.701	176.798
459	TN	CDAHFD	8	PT	66.3135	58.7479	7.56566	3692	2883	809	543.529	424.43	119.099
460	TN	CDAHFD	8	PT	71.2264	64.8929	6.33355	3645	2958	687	570.624	463.074	107.55
461	TN	CDAHFD	8	PT	65.753	58.7408	7.01219	3061	2446	615	511.076	408.393	102.683
462	TN	CDAHFD	8	PT	63.1364	55.8119	7.3245	4197	3260	937	514.522	399.653	114.869
463	TN	CDAHFD	8	PT	69.5041	62.3438	7.16038	3835	3076	759	552.485	443.141	109.344
464	TN	CDAHFD	8	PT	64.181	53.0023	11.1788	2462	1751	711	570.427	405.693	164.733
465	TN	CDAHFD	8	PT	65.844	58.0981	7.74591	7287	5649	1638	526.096	407.838	118.258
466	TN	CDAHFD	8	PT	70.6452	61.5573	9.0879	2425	1816	609	605.466	453.413	152.053
467	TN	CDAHFD	8	PT	72.0561	62.4654	9.59065	4197	3224	973	618.287	474.948	143.339
468	TN	CDAHFD	8	PT	65.1874	55.9688	9.21858	2937	2185	752	591.506	440.055	151.451

## Sheet: Figure 2H
	Figure 2H - GAN (TA)
	GAN-wk4						GAN-wk12						GAN-wk23						GAN-wk32
	binned diameter (um)	mean diameter (um)	total LD area (%tissue)	LD area std dev	LD area lower CI	LD area upper CI	binned diameter (um)	mean diameter (um)	total LD area (%tissue)	LD area std dev	LD area lower CI	LD area upper CI	binned diameter (um)	mean diameter (um)	total LD area (%tissue)	LD area std dev	LD area lower CI	LD area upper CI	binned diameter (um)	mean diameter (um)	total LD area (%tissue)	LD area std dev	LD area lower CI	LD area upper CI
	(3,4]	3.43105	1.97425	0.581706	1.52711	2.42139	(3,4]	3.44151	2.23437	0.451427	1.88738	2.58137	(3,4]	3.4438	2.20555	0.325979	1.95498	2.45612	(3,4]	3.44394	1.41636	0.126646	1.31048	1.52223
	(4,5]	4.39279	1.77464	0.504683	1.3867	2.16257	(4,5]	4.39907	2.34128	0.577767	1.89717	2.78539	(4,5]	4.40138	2.39063	0.323618	2.14187	2.63938	(4,5]	4.40381	1.54886	0.141432	1.43062	1.6671
	(5,6]	5.4497	1.49928	0.426446	1.17149	1.82708	(5,6]	5.4558	2.2059	0.608906	1.73785	2.67394	(5,6]	5.46175	2.38625	0.307129	2.15017	2.62233	(5,6]	5.46486	1.58667	0.146751	1.46398	1.70936
	(6,7]	6.48777	0.979594	0.293585	0.753924	1.20526	(6,7]	6.48597	1.53823	0.425031	1.21152	1.86493	(6,7]	6.48583	1.78946	0.233739	1.6098	1.96913	(6,7]	6.49035	1.23314	0.109492	1.14161	1.32468
	(7,8]	7.45373	0.849819	0.288155	0.628323	1.07131	(7,8]	7.4632	1.44068	0.358763	1.16491	1.71645	(7,8]	7.46528	1.80333	0.268907	1.59663	2.01003	(7,8]	7.4697	1.29899	0.117323	1.20091	1.39708
	(8,9]	8.48612	0.627649	0.266896	0.422495	0.832803	(8,9]	8.50687	1.18637	0.231648	1.00831	1.36443	(8,9]	8.51504	1.57059	0.260808	1.37012	1.77107	(8,9]	8.51722	1.19881	0.106017	1.11018	1.28745
	(9,10]	9.47008	0.44656	0.232782	0.267629	0.625492	(9,10]	9.49144	0.968558	0.129396	0.869096	1.06802	(9,10]	9.49531	1.30376	0.231763	1.12561	1.48191	(9,10]	9.50048	1.06038	0.0844996	0.989736	1.13102
	(10,11]	10.4347	0.318241	0.194606	0.168653	0.467828	(10,11]	10.4596	0.812165	0.0840657	0.747546	0.876784	(10,11]	10.4622	1.11958	0.21938	0.950948	1.28821	(10,11]	10.4661	0.96173	0.0673572	0.905418	1.01804
	(11,12]	11.4233	0.285437	0.197957	0.133274	0.4376	(11,12]	11.4516	0.858198	0.0958945	0.784487	0.931909	(11,12]	11.4514	1.18024	0.253413	0.985453	1.37503	(11,12]	11.4596	1.09199	0.0643622	1.03818	1.1458
	(12,13]	12.476	0.200214	0.159301	0.0777644	0.322664	(12,13]	12.4838	0.688709	0.0967869	0.614312	0.763106	(12,13]	12.4789	0.928366	0.207971	0.768506	1.08823	(12,13]	12.4896	0.943266	0.0399292	0.909884	0.976648
	(13,14]	13.4464	0.143992	0.129164	0.0447072	0.243276	(13,14]	13.4538	0.586093	0.0967785	0.511702	0.660483	(13,14]	13.4537	0.786897	0.191003	0.640079	0.933715	(13,14]	13.4604	0.841897	0.0355433	0.812182	0.871612
	(14,15]	14.4305	0.128892	0.135899	0.02443	0.233353	(14,15]	14.4534	0.609964	0.11777	0.519438	0.70049	(14,15]	14.454	0.81003	0.212806	0.646452	0.973607	(14,15]	14.4617	0.943347	0.0362844	0.913012	0.973681
	(15,16]	15.4499	0.0595147	0.075686	0.00133735	0.117692	(15,16]	15.4666	0.375531	0.0923374	0.304554	0.446508	(15,16]	15.4708	0.518466	0.168345	0.389064	0.647867	(15,16]	15.4743	0.683436	0.0316712	0.656958	0.709913
	(16,17]	16.4262	0.0568901	0.0840616	-0.00772536	0.121506	(16,17]	16.4454	0.409605	0.109999	0.325053	0.494158	(16,17]	16.4455	0.577445	0.216397	0.411108	0.743782	(16,17]	16.4517	0.809738	0.0334708	0.781755	0.83772
	(17,18]	17.4828	0.0465272	0.0748456	-0.0110042	0.104059	(17,18]	17.4982	0.342369	0.101751	0.264156	0.420582	(17,18]	17.5033	0.468202	0.189766	0.322334	0.614069	(17,18]	17.5106	0.732625	0.0465465	0.693712	0.771539
	(18,19]	18.5313	0.039088	0.0726847	-0.0167824	0.0949583	(18,19]	18.5311	0.308224	0.102914	0.229118	0.387331	(18,19]	18.5316	0.451489	0.203839	0.294804	0.608173	(18,19]	18.5404	0.746736	0.0444646	0.709563	0.78391
	(19,20]	19.5344	0.0345831	0.0688577	-0.0183457	0.0875118	(19,20]	19.5388	0.267476	0.111607	0.181687	0.353265	(19,20]	19.5407	0.421224	0.21612	0.255099	0.587348	(19,20]	19.554	0.744156	0.066323	0.688708	0.799603
	(20,21]	20.4673	0.0235683	0.0472452	-0.0127476	0.0598842	(20,21]	20.4974	0.197571	0.0961752	0.123645	0.271498	(20,21]	20.5051	0.323447	0.176279	0.187947	0.458947	(20,21]	20.5075	0.611164	0.0546084	0.56551	0.656818
	(21,22]	21.4426	0.0273343	0.059242	-0.0182031	0.0728717	(21,22]	21.4424	0.207892	0.109962	0.123368	0.292416	(21,22]	21.452	0.367164	0.219772	0.198232	0.536096	(21,22]	21.458	0.721868	0.070847	0.662639	0.781098
	(22,23]	22.4273	0.0240195	0.0518578	-0.0158419	0.0638809	(22,23]	22.4386	0.180209	0.108598	0.096733	0.263685	(22,23]	22.4473	0.337471	0.205332	0.179639	0.495302	(22,23]	22.4506	0.698714	0.0844987	0.628072	0.769357
	(23,24]	23.48	0.0205809	0.0446972	-0.0137764	0.0549382	(23,24]	23.4611	0.159707	0.109063	0.0758737	0.24354	(23,24]	23.4761	0.348251	0.218895	0.179994	0.516509	(23,24]	23.4781	0.730693	0.0823165	0.661875	0.799511
	(24,25]	24.5036	0.0183524	0.0385712	-0.0112961	0.0480008	(24,25]	24.4925	0.135463	0.0968384	0.0610262	0.209899	(24,25]	24.5196	0.313998	0.202404	0.158416	0.469579	(24,25]	24.5083	0.671432	0.075039	0.608697	0.734166
	(25,26]	25.4358	0.0151441	0.0345043	-0.0113783	0.0416664	(25,26]	25.5002	0.121289	0.0917719	0.0507471	0.191831	(25,26]	25.5158	0.303341	0.19826	0.150945	0.455737	(25,26]	25.521	0.656065	0.0766314	0.591999	0.72013
	(26,27]	26.4509	0.0139523	0.0310792	-0.00993735	0.0378419	(26,27]	26.4987	0.0988191	0.0822732	0.0355784	0.16206	(26,27]	26.5079	0.280931	0.185684	0.138202	0.423661	(26,27]	26.5	0.615374	0.072408	0.554839	0.675908
	(27,28]	27.4091	0.0131386	0.0294286	-0.00948218	0.0357595	(27,28]	27.4411	0.0886132	0.0752431	0.0307762	0.14645	(27,28]	27.462	0.263198	0.174241	0.129265	0.397131	(27,28]	27.4617	0.577295	0.0770765	0.512858	0.641733
	(28,29]	28.5236	0.0133621	0.0278254	-0.0080264	0.0347506	(28,29]	28.5122	0.0926122	0.085371	0.0269903	0.158234	(28,29]	28.5244	0.293726	0.19441	0.14429	0.443162	(28,29]	28.5319	0.627232	0.105917	0.538683	0.715781
	(29,30]	29.5297	0.00896684	0.0190241	-0.00565639	0.0235901	(29,30]	29.5703	0.0690979	0.0538299	0.024095	0.114101	(29,30]	29.5473	0.211313	0.140221	0.10353	0.319097	(29,30]	29.5515	0.459876	0.0917929	0.383135	0.536616
	(30,31]	30.5228	0.00868517	0.0184959	-0.00553206	0.0229024	(30,31]	30.5272	0.0576224	0.0546545	0.0156112	0.0996335	(30,31]	30.5015	0.224942	0.147452	0.111601	0.338284	(30,31]	30.4954	0.460397	0.113225	0.365738	0.555056
	(31,32]	31.4393	0.00762839	0.0153708	-0.00418665	0.0194434	(31,32]	31.4846	0.0529327	0.0454848	0.0149065	0.090959	(31,32]	31.4877	0.199813	0.134453	0.0964637	0.303163	(31,32]	31.4801	0.409567	0.117047	0.311714	0.507421
	(32,33]	32.3306	0.00719174	0.0129924	-0.0027951	0.0171786	(32,33]	32.4046	0.0432323	0.0434849	0.00980682	0.0766578	(32,33]	32.4281	0.184183	0.125386	0.0878022	0.280563	(32,33]	32.4372	0.384345	0.133386	0.272831	0.495858
	(33,34]	33.462	0.00898911	0.0132381	-0.0011866	0.0191648	(33,34]	33.4552	0.043136	0.0414522	0.011273	0.074999	(33,34]	33.4211	0.18614	0.125028	0.0900348	0.282245	(33,34]	33.4413	0.38443	0.14418	0.263893	0.504968
	(34,35]	34.3587	0.00546866	0.00693602	-0.000330001	0.0112673	(34,35]	34.4329	0.0346814	0.0340164	0.00853409	0.0608288	(34,35]	34.4683	0.156585	0.109701	0.0722612	0.240908	(34,35]	34.46	0.331485	0.143268	0.21171	0.45126
	(35,36]	35.4785	0.00493116	0.00615897	0.000196957	0.00966536	(35,36]	35.4716	0.0299884	0.0274546	0.00703576	0.0529411	(35,36]	35.4791	0.147319	0.102042	0.068883	0.225756	(35,36]	35.4768	0.298519	0.140002	0.181474	0.415564
	(36,37]	36.3553	0.00362274	0.00499783	-0.000218932	0.00746441	(36,37]	36.3656	0.0202687	0.0221227	0.00326363	0.0372737	(36,37]	36.3776	0.109125	0.0801624	0.0475064	0.170743	(36,37]	36.3944	0.235437	0.122291	0.1332	0.337675
	(37,38]	37.3149	0.00425396	0.00569671	-0.000124919	0.00863283	(37,38]	37.3212	0.0245913	0.0252362	0.00519303	0.0439895	(37,38]	37.3922	0.123722	0.0871314	0.0567474	0.190698	(37,38]	37.408	0.260307	0.141905	0.141672	0.378943
	(38,39]	38.5047	0.00296882	0.0015759	0.00151136	0.00442629	(38,39]	38.47	0.0162327	0.0150321	0.00467794	0.0277874	(38,39]	38.4244	0.0935644	0.0676639	0.0415534	0.145575	(38,39]	38.4108	0.200047	0.122968	0.0972428	0.30285
	(39,40]	39.3134	0.00380245	0.00298357	0.00130812	0.00629678	(39,40]	39.4688	0.0181886	0.0193696	0.00329977	0.0330774	(39,40]	39.4572	0.0969653	0.0708013	0.0425425	0.151388	(39,40]	39.4375	0.207812	0.134994	0.0949536	0.32067
	(40,41]	40.4372	0.00265313	0.00211225	0.00102951	0.00427675	(40,41]	40.4199	0.0119455	0.0120889	0.00265314	0.0212379	(40,41]	40.5446	0.0749813	0.0561343	0.0318326	0.11813	(40,41]	40.5304	0.173359	0.118195	0.0745457	0.272172
	(41,42]	41.4193	0.00272082	0.00167564	0.00131995	0.00412169	(41,42]	41.4654	0.0109881	0.0111055	0.00245171	0.0195245	(41,42]	41.5089	0.059817	0.045631	0.024742	0.0948921	(41,42]	41.532	0.147178	0.102802	0.0612338	0.233123
	(42,43]	42.4715	0.00287426	0.00109014	0.00186605	0.00388247	(42,43]	42.4692	0.0126215	0.00953703	0.00380124	0.0214418	(42,43]	42.5396	0.0492688	0.0388883	0.0193766	0.079161	(42,43]	42.4743	0.125191	0.0910774	0.0490486	0.201334
	(43,44]	43.523	0.0020748	0.00106546	0.00118405	0.00296554	(43,44]	43.3404	0.00718382	0.00718146	0.00117998	0.0131877	(43,44]	43.4955	0.0405289	0.0326283	0.0154485	0.0656093	(43,44]	43.4608	0.118067	0.0952303	0.0384522	0.197681
	(44,45]	44.5513	0.00206893	0.00115802	0.000631053	0.0035068	(44,45]	44.5924	0.00672244	0.00607604	0.00164274	0.0118021	(44,45]	44.5031	0.0362231	0.0296036	0.0134677	0.0589784	(44,45]	44.5038	0.108994	0.0877876	0.035602	0.182387
	(45,46]	45.6495	0.00163606	0.000668106	-2.36091e-05	0.00329572	(45,46]	45.6012	0.00494835	0.00323575	0.00195579	0.00794092	(45,46]	45.5615	0.0277447	0.0206299	0.0118872	0.0436023	(45,46]	45.5629	0.0816955	0.0634267	0.0286694	0.134722
	(46,47]	46.4626	0.00193787	0.000981034	0.00103057	0.00284518	(46,47]	46.3954	0.00527349	0.00294949	0.00161121	0.00893577	(46,47]	46.4941	0.0211312	0.0178043	0.00744558	0.0348168	(46,47]	46.5266	0.0716389	0.0628882	0.019063	0.124215
	(47,48]	47.3237	0.00178784	0.00104761	0.000818967	0.00275671	(47,48]	47.5616	0.0029314	0.00210925	0.000980664	0.00488213	(47,48]	47.4695	0.0173925	0.0157645	0.00527476	0.0295101	(47,48]	47.4488	0.059427	0.056911	0.0118482	0.107006
	(48,49]	48.5373	0.00156201	0.000549499	0.000196978	0.00292704	(48,49]	48.4099	0.00353068	0.00230732	0.00160172	0.00545965	(48,49]	48.4241	0.01414	0.0131098	0.0040629	0.0242171	(48,49]	48.4507	0.0546499	0.0482309	0.0143279	0.094972
	(49,50]	49.4837	0.00213528	0.00107678	0.00100527	0.00326529	(49,50]	49.261	0.00198889	0.000709832	0.00133241	0.00264538	(49,50]	49.2968	0.0098941	0.00773652	0.00342621	0.016362	(49,50]	49.3503	0.0422838	0.0359282	0.0122472	0.0723205
	(50,51]	50.134	0.0021792	0.000991006	0.000948704	0.0034097	(50,51]	50.5578	0.00243345	0.00161775	0.000735734	0.00413117	(50,51]	50.2941	0.0103289	0.0105922	0.00147359	0.0191841	(50,51]	50.4528	0.0416547	0.0376331	0.0101926	0.0731168
	(52,53]	52.345	0.00216716	0.000791348	0.000201345	0.00413298	(51,52]	51.9986	0.00140439	0	0.00140439	0.00140439	(51,52]	51.3528	0.00355787	0.00200766	0.0017011	0.00541465	(51,52]	51.4707	0.0120751	0.0123686	0.00173465	0.0224155
	(53,54]	53.2946	0.00126649	0.000179579	0.000980738	0.00155224	(52,53]	52.6804	0.00128937	0.00034586	0.000859923	0.00171881	(52,53]	52.516	0.00146043	0.000587985	0.000916631	0.00200422	(52,53]	52.4446	0.00223109	0.00148784	0.000855061	0.00360711
							(53,54]	53.355	0.000905727	0	0.000905727	0.000905727	(53,54]	53.4007	0.00114029	0.000342163	0.000595836	0.00168475	(53,54]	53.6708	0.000807735	0.00018584	0.000576984	0.00103849
													(54,55]	54.2374	0.000793279	9.74933e-05	0.000638145	0.000948413	(54,55]	54.8834	0.000669775	3.64393e-06	0.000660723	0.000678827
													(55,56]	55.2988	0.000750485	0	0.000750485	0.000750485	(55,56]	55.9751	0.00131769	0	0.00131769	0.00131769
																			(56,57]	56.5202	0.000856109	0	0.000856109	0.000856109

## Sheet: Figure 2I
	Figure 2I - GAN (TN)
	GAN-wk4						GAN-wk12						GAN-wk23						GAN-wk32
	binned diameter (um)	mean diameter (um)	total LD area (%tissue)	LD area std dev	LD area lower CI	LD area upper CI	binned diameter (um)	mean diameter (um)	total LD area (%tissue)	LD area std dev	LD area lower CI	LD area upper CI	binned diameter (um)	mean diameter (um)	total LD area (%tissue)	LD area std dev	LD area lower CI	LD area upper CI	binned diameter (um)	mean diameter (um)	total LD area (%tissue)	LD area std dev	LD area lower CI	LD area upper CI
	(3,4]	3.43937	2.44911	0.408102	2.13541	2.7628	(3,4]	3.44342	2.03284	0.141181	1.92432	2.14137	(3,4]	3.43992	1.62438	0.33587	1.36621	1.88256	(3,4]	3.44154	1.31135	0.108418	1.22071	1.40199
	(4,5]	4.40074	2.56771	0.453448	2.21916	2.91626	(4,5]	4.40354	2.22069	0.256922	2.02321	2.41818	(4,5]	4.40003	1.6875	0.250744	1.49477	1.88024	(4,5]	4.40274	1.40717	0.135867	1.29359	1.52076
	(5,6]	5.45633	2.46347	0.475616	2.09788	2.82906	(5,6]	5.46573	2.29486	0.423477	1.96935	2.62037	(5,6]	5.46207	1.67945	0.29398	1.45348	1.90542	(5,6]	5.46524	1.44868	0.168891	1.30749	1.58988
	(6,7]	6.47949	1.63981	0.290385	1.4166	1.86302	(6,7]	6.49172	1.8216	0.406506	1.50914	2.13407	(6,7]	6.48974	1.31059	0.310534	1.07189	1.54929	(6,7]	6.49241	1.15151	0.153782	1.02294	1.28007
	(7,8]	7.45175	1.35542	0.186039	1.21242	1.49842	(7,8]	7.47081	1.94636	0.471931	1.5836	2.30911	(7,8]	7.47139	1.41523	0.390406	1.11513	1.71532	(7,8]	7.47253	1.25265	0.18567	1.09743	1.40787
	(8,9]	8.49489	0.955094	0.170303	0.824187	1.086	(8,9]	8.51646	1.78859	0.436699	1.45291	2.12427	(8,9]	8.52135	1.33904	0.392387	1.03742	1.64065	(8,9]	8.52084	1.19143	0.179698	1.0412	1.34166
	(9,10]	9.47676	0.678652	0.188734	0.533579	0.823726	(9,10]	9.4952	1.51244	0.366301	1.23088	1.794	(9,10]	9.50098	1.18629	0.349468	0.917661	1.45491	(9,10]	9.5036	1.0706	0.158684	0.93794	1.20327
	(10,11]	10.4487	0.512135	0.191007	0.365314	0.658956	(10,11]	10.4596	1.28356	0.337243	1.02433	1.54279	(10,11]	10.4685	1.0824	0.32306	0.834071	1.33072	(10,11]	10.4674	0.997041	0.134654	0.884467	1.10962
	(11,12]	11.4325	0.488533	0.236188	0.306983	0.670083	(11,12]	11.443	1.29463	0.360263	1.0177	1.57155	(11,12]	11.4536	1.20424	0.364496	0.924063	1.48442	(11,12]	11.4619	1.13421	0.136893	1.01976	1.24865
	(12,13]	12.4566	0.35667	0.223727	0.184699	0.528642	(12,13]	12.4725	0.943656	0.276671	0.730988	1.15632	(12,13]	12.4812	1.00028	0.30182	0.768281	1.23228	(12,13]	12.4911	0.990303	0.106048	0.901644	1.07896
	(13,14]	13.4432	0.280307	0.213709	0.116036	0.444578	(13,14]	13.4436	0.712398	0.223923	0.540275	0.88452	(13,14]	13.4559	0.879052	0.263494	0.676512	1.08159	(13,14]	13.4615	0.886886	0.0825875	0.817841	0.95593
	(14,15]	14.4363	0.274589	0.246814	0.0848705	0.464306	(14,15]	14.4424	0.65782	0.231911	0.479558	0.836083	(14,15]	14.4594	0.951807	0.290131	0.728792	1.17482	(14,15]	14.4605	0.998081	0.0708609	0.938839	1.05732
	(15,16]	15.4657	0.173145	0.171279	0.0414886	0.304802	(15,16]	15.463	0.36166	0.158711	0.239664	0.483656	(15,16]	15.4739	0.588588	0.256035	0.391782	0.785394	(15,16]	15.4743	0.691456	0.0507158	0.649056	0.733855
	(16,17]	16.4469	0.198692	0.21577	0.0328366	0.364548	(16,17]	16.4328	0.369349	0.183226	0.22851	0.510189	(16,17]	16.4517	0.690835	0.298201	0.461617	0.920052	(16,17]	16.4513	0.818125	0.0566075	0.7708	0.86545
	(17,18]	17.5093	0.160437	0.190253	0.0141953	0.306678	(17,18]	17.5005	0.28823	0.157462	0.167194	0.409266	(17,18]	17.5161	0.603851	0.252663	0.409638	0.798065	(17,18]	17.5105	0.74203	0.0502638	0.700008	0.784051
	(18,19]	18.5227	0.156103	0.196607	0.00497761	0.307229	(18,19]	18.5203	0.247576	0.161004	0.123817	0.371334	(18,19]	18.5381	0.616777	0.259174	0.417558	0.815996	(18,19]	18.5369	0.753027	0.0659874	0.69786	0.808194
	(19,20]	19.5373	0.146626	0.197649	-0.00530118	0.298552	(19,20]	19.5368	0.218668	0.157852	0.0973325	0.340004	(19,20]	19.5453	0.610805	0.258894	0.411802	0.809809	(19,20]	19.5535	0.75549	0.0767704	0.691309	0.819672
	(20,21]	20.4858	0.111925	0.159437	-0.0106292	0.234478	(20,21]	20.5005	0.156881	0.124215	0.061401	0.252361	(20,21]	20.51	0.48582	0.206827	0.326839	0.644801	(20,21]	20.5102	0.609869	0.0597508	0.559916	0.659822
	(21,22]	21.435	0.131224	0.196195	-0.0195853	0.282032	(21,22]	21.4396	0.16023	0.144147	0.0494289	0.271032	(21,22]	21.4599	0.573141	0.253099	0.378592	0.76769	(21,22]	21.4582	0.733133	0.0875542	0.659936	0.80633
	(22,23]	22.4405	0.124264	0.19107	-0.0226057	0.271133	(22,23]	22.4301	0.136718	0.133269	0.0342786	0.239157	(22,23]	22.4503	0.547464	0.237127	0.365192	0.729736	(22,23]	22.4542	0.706615	0.0949017	0.627275	0.785954
	(23,24]	23.4546	0.126903	0.203014	-0.0291474	0.282954	(23,24]	23.4679	0.122568	0.133187	0.0201915	0.224945	(23,24]	23.4731	0.561173	0.247233	0.371133	0.751213	(23,24]	23.4764	0.7416	0.105731	0.653207	0.829994
	(24,25]	24.494	0.113796	0.184724	-0.028196	0.255787	(24,25]	24.4992	0.0962351	0.113881	0.00869831	0.183772	(24,25]	24.5137	0.506238	0.230421	0.329121	0.683355	(24,25]	24.5071	0.679587	0.0956705	0.599604	0.759569
	(25,26]	25.5313	0.109108	0.18247	-0.0311516	0.249367	(25,26]	25.4889	0.0853044	0.103672	0.00561493	0.164994	(25,26]	25.5266	0.493405	0.2214	0.323223	0.663588	(25,26]	25.5186	0.68044	0.10125	0.595792	0.765087
	(26,27]	26.4931	0.0983526	0.164615	-0.0281815	0.224887	(26,27]	26.4996	0.0671981	0.0832481	0.00320789	0.131188	(26,27]	26.5013	0.460681	0.208113	0.300711	0.62065	(26,27]	26.5091	0.634454	0.0983129	0.552263	0.716646
	(27,28]	27.5205	0.0900997	0.154033	-0.0283004	0.2085	(27,28]	27.4784	0.0578895	0.0737425	0.00120602	0.114573	(27,28]	27.4621	0.410379	0.190329	0.264078	0.556679	(27,28]	27.4665	0.590017	0.0984108	0.507744	0.672291
	(28,29]	28.5127	0.0977037	0.166113	-0.0299818	0.225389	(28,29]	28.5101	0.0541315	0.0757004	-0.00405702	0.11232	(28,29]	28.534	0.452358	0.216775	0.28573	0.618987	(28,29]	28.5291	0.659818	0.121103	0.558574	0.761063
	(29,30]	29.5985	0.0860838	0.135174	-0.0269246	0.199092	(29,30]	29.5768	0.0361882	0.0475419	-0.000355688	0.0727322	(29,30]	29.5508	0.323645	0.155719	0.203949	0.443342	(29,30]	29.5559	0.482325	0.0923088	0.405153	0.559498
	(30,31]	30.4923	0.0776277	0.132807	-0.0244566	0.179712	(30,31]	30.4925	0.0345513	0.0478578	-0.00223542	0.071338	(30,31]	30.4933	0.326437	0.160956	0.202715	0.450159	(30,31]	30.4968	0.50933	0.100049	0.425687	0.592973
	(31,32]	31.4469	0.0723789	0.124036	-0.0229635	0.167721	(31,32]	31.462	0.0282342	0.0392517	-0.00193731	0.0584058	(31,32]	31.4872	0.285981	0.143513	0.175668	0.396295	(31,32]	31.4896	0.449645	0.0984767	0.367316	0.531974
	(32,33]	32.3572	0.0648622	0.112053	-0.0212691	0.150993	(32,33]	32.4334	0.0226488	0.0322243	-0.00212101	0.0474186	(32,33]	32.4438	0.262761	0.131879	0.161389	0.364132	(32,33]	32.4357	0.421785	0.0908433	0.345839	0.497732
	(33,34]	33.4613	0.0741304	0.12055	-0.026652	0.174913	(33,34]	33.4166	0.022727	0.0328634	-0.00253407	0.0479881	(33,34]	33.4358	0.256258	0.127463	0.158282	0.354234	(33,34]	33.432	0.429039	0.0926977	0.351541	0.506536
	(34,35]	34.6563	0.0668492	0.108437	-0.0238062	0.157505	(34,35]	34.4677	0.0184701	0.0255422	-0.00116336	0.0381035	(34,35]	34.4651	0.210373	0.11136	0.124774	0.295972	(34,35]	34.4414	0.377691	0.0859461	0.305839	0.449544
	(35,36]	35.5178	0.0541445	0.0853341	-0.0171966	0.125486	(35,36]	35.5121	0.0152732	0.0223518	-0.00190793	0.0324543	(35,36]	35.4892	0.192855	0.0975137	0.1179	0.267811	(35,36]	35.4736	0.33421	0.0757718	0.270863	0.397556
	(36,37]	36.3709	0.0435097	0.0765412	-0.0153251	0.102345	(36,37]	36.4453	0.0113426	0.0162825	-0.00117323	0.0238584	(36,37]	36.3968	0.149359	0.0815412	0.0866806	0.212037	(36,37]	36.4009	0.264453	0.0622947	0.212373	0.316532
	(37,38]	37.3373	0.0484631	0.0808013	-0.0190885	0.116015	(37,38]	37.3612	0.0120722	0.0172692	-0.00120205	0.0253465	(37,38]	37.3985	0.16848	0.0943951	0.0959212	0.241038	(37,38]	37.4114	0.310017	0.076195	0.246316	0.373717
	(38,39]	38.3568	0.0365179	0.0603128	-0.0139049	0.0869406	(38,39]	38.4348	0.0112393	0.0143407	-0.000749845	0.0232284	(38,39]	38.4201	0.117662	0.0602443	0.0713539	0.16397	(38,39]	38.4194	0.230853	0.0459931	0.192401	0.269304
	(39,40]	39.4414	0.0314052	0.0527759	-0.0127166	0.0755269	(39,40]	39.5145	0.0100625	0.0134615	-0.000284936	0.0204099	(39,40]	39.4481	0.129254	0.0733607	0.0728639	0.185644	(39,40]	39.4525	0.242788	0.0641257	0.189178	0.296399
	(40,41]	40.5265	0.0336923	0.0445247	-0.0130335	0.0804181	(40,41]	40.5674	0.00680875	0.00908413	-0.000173928	0.0137914	(40,41]	40.5295	0.0992045	0.0555445	0.0565092	0.1419	(40,41]	40.5164	0.19563	0.0500856	0.153758	0.237503
	(41,42]	41.5887	0.0223669	0.0360322	-0.0154466	0.0601804	(41,42]	41.5437	0.00849787	0.00737338	0.00233356	0.0146622	(41,42]	41.5053	0.0772219	0.0410202	0.045691	0.108753	(41,42]	41.5182	0.167313	0.0433147	0.131101	0.203525
	(42,43]	42.3136	0.0176575	0.0288467	-0.0126153	0.0479303	(42,43]	42.4416	0.00584743	0.007005	-8.8941e-06	0.0117038	(42,43]	42.4909	0.0672991	0.0402453	0.0363638	0.0982344	(42,43]	42.4729	0.141596	0.0370737	0.110602	0.172591
	(43,44]	43.4436	0.0135032	0.0214879	-0.00904691	0.0360534	(43,44]	43.5351	0.00460347	0.00498464	0.000771938	0.008435	(43,44]	43.4501	0.0626255	0.0362862	0.0347334	0.0905175	(43,44]	43.4419	0.135705	0.0401176	0.102166	0.169244
	(44,45]	44.5891	0.0119668	0.015433	-0.00719586	0.0311294	(44,45]	44.4611	0.00473197	0.00563907	-0.00118587	0.0106498	(44,45]	44.5251	0.0522465	0.0313063	0.0281823	0.0763107	(44,45]	44.5252	0.122379	0.0327038	0.0950378	0.14972
	(45,46]	45.7217	0.00668257	0.00911523	-0.00288328	0.0162484	(45,46]	45.5175	0.00306531	0.00291786	0.000822442	0.00530817	(45,46]	45.5711	0.0388899	0.0265076	0.0185144	0.0592655	(45,46]	45.5584	0.0854087	0.0308571	0.0596116	0.111206
	(46,47]	46.6096	0.00800698	0.0108354	-0.00544695	0.0214609	(46,47]	46.5814	0.00253778	0.00297943	4.69148e-05	0.00502864	(46,47]	46.4614	0.034134	0.020898	0.0180704	0.0501976	(46,47]	46.5207	0.0816494	0.020939	0.064144	0.0991549
	(47,48]	47.4145	0.00542557	0.00602841	-0.00416697	0.0150181	(47,48]	47.5423	0.00313783	0.00222299	0.00127936	0.0049963	(47,48]	47.5326	0.0254638	0.0188246	0.0109939	0.0399337	(47,48]	47.4652	0.0638134	0.0206464	0.0465525	0.0810742
	(48,49]	48.3351	0.00688913	0.0076687	-0.00531347	0.0190917	(48,49]	48.4795	0.00275804	0.00241158	0.000227239	0.00528884	(48,49]	48.4147	0.0236827	0.0145476	0.0125004	0.0348649	(48,49]	48.4164	0.0634074	0.020854	0.045973	0.0808418
	(49,50]	49.4974	0.00568056	0.00425718	-0.00489486	0.016256	(49,50]	49.3372	0.00206088	0.00167626	0.000301755	0.00382	(49,50]	49.4076	0.0189415	0.0104624	0.0108993	0.0269836	(49,50]	49.365	0.048868	0.0160316	0.0354653	0.0622707
	(50,51]	50.2143	0.00686982	0	0.00686982	0.00686982	(50,51]	50.5124	0.00234127	0.00139745	0.00117297	0.00350956	(50,51]	50.3437	0.0184711	0.0138216	0.00784687	0.0290953	(50,51]	50.4103	0.0457742	0.0209019	0.0282998	0.0632486
	(51,52]	51.5414	0.00217877	0.000884363	0.000771554	0.00358599	(51,52]	51.4998	0.000940803	0.000213789	0.000675349	0.00120626	(51,52]	51.3661	0.0053167	0.003369	0.00272706	0.00790634	(51,52]	51.3635	0.0161521	0.00630191	0.0108836	0.0214207
	(54,55]	54.2594	0.00146935	0	0.00146935	0.00146935	(53,54]	53.9288	0.000735471	0	0.000735471	0.000735471	(52,53]	52.3173	0.00148109	0.000779574	0.000513125	0.00244906	(52,53]	52.3912	0.00276566	0.00167781	0.00136298	0.00416835
							(55,56]	55.2988	0.001102	0	0.001102	0.001102	(53,54]	53.6316	0.00199783	0.0011331	-0.000816948	0.00481261	(53,54]	53.3361	0.000666497	3.69219e-05	0.000607746	0.000725248
													(54,55]	54.2374	0.000793279	9.74933e-05	0.000638145	0.000948413	(54,55]	54.5384	0.000844732	0.000170897	0.0004202	0.00126926
													(55,56]	55.2988	0.000750485	0	0.000750485	0.000750485	(55,56]	55.1239	0.000675608	1.93342e-05	0.00062758	0.000723637

## Sheet: Figure 2J
	Figure 2J - CDAHFD TA
	wk2						wk4						wk8						wk12
	binned diameter (um)	mean diameter (um)	total LD area (%tissue)	LD area std dev	LD area lower CI	LD area upper CI	binned diameter (um)	mean diameter (um)	total LD area (%tissue)	LD area std dev	LD area lower CI	LD area upper CI	binned diameter (um)	mean diameter (um)	total LD area (%tissue)	LD area std dev	LD area lower CI	LD area upper CI	binned diameter (um)	mean diameter (um)	total LD area (%tissue)	LD area std dev	LD area lower CI	LD area upper CI
	(3,4]	3.43678	0.62865	0.195292	0.497451	0.759849	(3,4]	3.43581	0.50526	0.176158	0.386916	0.623605	(3,4]	3.43003	0.239963	0.0227936	0.22465	0.255276	(3,4]	3.43018	0.292933	0.0265001	0.27513	0.310736
	(4,5]	4.35031	0.809408	0.2638	0.632185	0.986631	(4,5]	4.35504	0.690733	0.260618	0.515647	0.865818	(4,5]	4.34922	0.297232	0.0314974	0.276072	0.318393	(4,5]	4.34926	0.362625	0.0362919	0.338244	0.387006
	(5,6]	5.38378	0.865218	0.317079	0.652201	1.07823	(5,6]	5.38819	0.778566	0.309663	0.570531	0.9866	(5,6]	5.38819	0.319291	0.0362906	0.29491	0.343671	(5,6]	5.39	0.396247	0.0426729	0.367579	0.424915
	(6,7]	6.43557	0.712547	0.318278	0.498725	0.926369	(6,7]	6.44245	0.688646	0.271104	0.506515	0.870776	(6,7]	6.44293	0.289959	0.0339799	0.267131	0.312787	(6,7]	6.44457	0.365678	0.0405756	0.338419	0.392937
	(7,8]	7.36952	0.540206	0.269583	0.359098	0.721314	(7,8]	7.37782	0.534855	0.209149	0.394347	0.675363	(7,8]	7.38343	0.247757	0.0269587	0.229646	0.265868	(7,8]	7.38376	0.315378	0.0356635	0.291419	0.339337
	(8,9]	8.3428	0.478933	0.248957	0.311681	0.646184	(8,9]	8.34428	0.511533	0.186901	0.385971	0.637095	(8,9]	8.35334	0.267803	0.0311202	0.246896	0.28871	(8,9]	8.35191	0.338766	0.0383657	0.312991	0.36454
	(9,10]	9.44122	0.447942	0.228775	0.294249	0.601635	(9,10]	9.43208	0.512273	0.164855	0.401522	0.623024	(9,10]	9.43879	0.302055	0.0350832	0.278485	0.325624	(9,10]	9.43943	0.382653	0.0382854	0.356933	0.408374
	(10,11]	10.4841	0.343241	0.160359	0.235511	0.450972	(10,11]	10.4844	0.427672	0.114212	0.350944	0.504401	(10,11]	10.4894	0.280739	0.0342438	0.257734	0.303745	(10,11]	10.4853	0.342613	0.0337374	0.319948	0.365278
	(11,12]	11.449	0.298427	0.130531	0.210735	0.386119	(11,12]	11.4429	0.38761	0.0941942	0.32433	0.450891	(11,12]	11.4418	0.267941	0.0279484	0.249165	0.286717	(11,12]	11.4431	0.323279	0.0292857	0.303605	0.342954
	(12,13]	12.4328	0.418821	0.193975	0.288507	0.549135	(12,13]	12.4291	0.517094	0.122294	0.434936	0.599252	(12,13]	12.4287	0.370661	0.0456751	0.339976	0.401346	(12,13]	12.4277	0.42773	0.0383617	0.401958	0.453502
	(13,14]	13.4766	0.445384	0.228315	0.292	0.598768	(13,14]	13.4778	0.555703	0.126874	0.470469	0.640938	(13,14]	13.4771	0.407964	0.0475701	0.376006	0.439922	(13,14]	13.4777	0.458626	0.039738	0.43193	0.485323
	(14,15]	14.5281	0.474326	0.264811	0.296424	0.652228	(14,15]	14.5195	0.579431	0.133309	0.489873	0.668989	(14,15]	14.523	0.434518	0.0524545	0.399279	0.469757	(14,15]	14.522	0.4784	0.0425726	0.4498	0.507001
	(15,16]	15.5089	0.706371	0.435853	0.413562	0.999181	(15,16]	15.5115	0.860338	0.195277	0.729149	0.991527	(15,16]	15.5133	0.755617	0.0703541	0.708352	0.802881	(15,16]	15.5071	0.790323	0.0493439	0.757174	0.823473
	(16,17]	16.4704	0.71971	0.474368	0.401026	1.0384	(16,17]	16.4737	0.867015	0.203522	0.730287	1.00374	(16,17]	16.4808	0.794496	0.0837154	0.738255	0.850737	(16,17]	16.4779	0.787599	0.0576489	0.74887	0.826328
	(17,18]	17.4662	0.888607	0.645042	0.455262	1.32195	(17,18]	17.465	1.03223	0.254686	0.861129	1.20333	(17,18]	17.4688	0.969203	0.117665	0.890155	1.04825	(17,18]	17.4662	0.945952	0.0694623	0.899287	0.992617
	(18,19]	18.4366	0.727762	0.537721	0.366516	1.08901	(18,19]	18.4334	0.903575	0.255298	0.732064	1.07509	(18,19]	18.4416	0.868324	0.105927	0.79716	0.939487	(18,19]	18.439	0.83423	0.0568279	0.796053	0.872408
	(19,20]	19.4137	0.830921	0.67398	0.378135	1.28371	(19,20]	19.4285	1.05168	0.319968	0.836723	1.26664	(19,20]	19.4311	1.07041	0.15167	0.968512	1.1723	(19,20]	19.4322	1.00238	0.0755323	0.951637	1.05312
	(20,21]	20.4904	0.804064	0.688666	0.341412	1.26672	(20,21]	20.4974	1.08344	0.365425	0.83794	1.32893	(20,21]	20.5012	1.18942	0.185094	1.06507	1.31377	(20,21]	20.4991	1.08613	0.0687181	1.03996	1.1323
	(21,22]	21.5151	0.677891	0.621282	0.260508	1.09527	(21,22]	21.5224	0.994231	0.381382	0.738015	1.25045	(21,22]	21.5401	1.17413	0.20661	1.03532	1.31293	(21,22]	21.5352	1.03759	0.0796579	0.984077	1.09111
	(22,23]	22.5133	0.5596	0.530668	0.203092	0.916107	(22,23]	22.5068	0.9024	0.399548	0.63398	1.17082	(22,23]	22.5168	1.17961	0.217198	1.0337	1.32553	(22,23]	22.5162	1.0228	0.0837716	0.966521	1.07908
	(23,24]	23.5024	0.462296	0.469109	0.147145	0.777448	(23,24]	23.5144	0.823701	0.436907	0.530183	1.11722	(23,24]	23.5163	1.1607	0.232578	1.00445	1.31695	(23,24]	23.5122	0.990865	0.0697076	0.944035	1.0377
	(24,25]	24.4834	0.445177	0.48799	0.117341	0.773013	(24,25]	24.4834	0.788888	0.45206	0.485189	1.09259	(24,25]	24.5034	1.31909	0.266439	1.1401	1.49809	(24,25]	24.503	1.0955	0.0795373	1.04206	1.14893
	(25,26]	25.4621	0.288932	0.324318	0.0710525	0.506812	(25,26]	25.4628	0.628754	0.424779	0.343384	0.914125	(25,26]	25.4772	1.14812	0.226573	0.995902	1.30033	(25,26]	25.4786	0.923805	0.0757197	0.872936	0.974674
	(26,27]	26.4175	0.286518	0.351575	0.050327	0.522709	(26,27]	26.4522	0.631147	0.474195	0.312578	0.949715	(26,27]	26.4672	1.30744	0.283226	1.11717	1.49772	(26,27]	26.4603	1.04509	0.0846965	0.988188	1.10199
	(27,28]	27.4355	0.195423	0.229137	0.0414864	0.349359	(27,28]	27.4397	0.518587	0.45705	0.211536	0.825638	(27,28]	27.4535	1.20649	0.225658	1.05489	1.35809	(27,28]	27.4512	0.942643	0.0868119	0.884322	1.00096
	(28,29]	28.4602	0.170121	0.199911	0.0358189	0.304423	(28,29]	28.461	0.501145	0.474482	0.182384	0.819907	(28,29]	28.4764	1.36555	0.278647	1.17836	1.55275	(28,29]	28.4741	1.04726	0.0937307	0.984296	1.11023
	(29,30]	29.5147	0.113062	0.145358	0.015409	0.210715	(29,30]	29.505	0.404748	0.435928	0.111888	0.697609	(29,30]	29.5228	1.22728	0.249089	1.05994	1.39462	(29,30]	29.5246	0.943928	0.097904	0.878156	1.0097
	(30,31]	30.467	0.0771548	0.0826264	0.0216456	0.132664	(30,31]	30.4769	0.317771	0.366882	0.0712958	0.564245	(30,31]	30.4878	1.09693	0.230029	0.942391	1.25146	(30,31]	30.4839	0.818301	0.0731377	0.769166	0.867436
	(31,32]	31.5006	0.0707753	0.0822339	0.0155298	0.126021	(31,32]	31.5097	0.314281	0.419942	0.0321604	0.596402	(31,32]	31.529	1.24807	0.276411	1.06238	1.43377	(31,32]	31.5317	0.923775	0.0827801	0.868162	0.979387
	(32,33]	32.5359	0.0491128	0.0439581	0.0195814	0.0786443	(32,33]	32.4995	0.229476	0.326102	0.010398	0.448555	(32,33]	32.5329	1.03795	0.227773	0.884928	1.19097	(32,33]	32.5348	0.75604	0.0638942	0.713115	0.798965
	(33,34]	33.4158	0.0374646	0.043431	0.00828728	0.066642	(33,34]	33.4124	0.178316	0.288841	-0.0157296	0.372362	(33,34]	33.3995	0.751179	0.170653	0.636533	0.865825	(33,34]	33.4059	0.576632	0.0668138	0.531746	0.621518
	(34,35]	34.4052	0.0375636	0.043558	0.00830098	0.0668263	(34,35]	34.3448	0.197585	0.343668	-0.0332945	0.428464	(34,35]	34.3387	0.99076	0.244567	0.826458	1.15506	(34,35]	34.3411	0.740896	0.0722929	0.692329	0.789463
	(35,36]	35.4369	0.0343103	0.0226529	0.0190918	0.0495287	(35,36]	35.3967	0.18825	0.346178	-0.0443156	0.420816	(35,36]	35.4175	0.930232	0.244362	0.766067	1.0944	(35,36]	35.4157	0.698205	0.0633872	0.655621	0.740789
	(36,37]	36.4765	0.0244398	0.016949	0.0130533	0.0358263	(36,37]	36.4049	0.158857	0.327694	-0.0612906	0.379005	(36,37]	36.4568	0.819362	0.220155	0.67146	0.967264	(36,37]	36.4645	0.634004	0.0632987	0.59148	0.676529
	(37,38]	37.3305	0.021869	0.012078	0.0137549	0.0299831	(37,38]	37.4186	0.138253	0.30654	-0.0676829	0.344189	(37,38]	37.4216	0.691013	0.20833	0.551054	0.830971	(37,38]	37.4238	0.53086	0.0703592	0.483592	0.578128
	(38,39]	38.4053	0.0198407	0.0110291	0.0124312	0.0272501	(38,39]	38.3795	0.134831	0.297757	-0.0652048	0.334867	(38,39]	38.4095	0.626394	0.197746	0.493546	0.759241	(38,39]	38.4226	0.515548	0.0508942	0.481356	0.549739
	(39,40]	39.4826	0.0228353	0.01038	0.0158619	0.0298086	(39,40]	39.4584	0.1316	0.307783	-0.0751712	0.338371	(39,40]	39.4788	0.626652	0.216895	0.48094	0.772365	(39,40]	39.4718	0.555416	0.100283	0.488045	0.622787
	(40,41]	40.3154	0.0121484	0.0080374	0.00674884	0.017548	(40,41]	40.4312	0.0836404	0.184838	-0.0405355	0.207816	(40,41]	40.4091	0.387808	0.147186	0.288927	0.486689	(40,41]	40.4129	0.331744	0.0595122	0.291763	0.371725
	(41,42]	41.3908	0.0182434	0.00494597	0.0149207	0.0215662	(41,42]	41.4123	0.124873	0.300598	-0.0770713	0.326818	(41,42]	41.3663	0.508801	0.2006	0.374036	0.643566	(41,42]	41.3792	0.467108	0.0851232	0.409921	0.524294
	(42,43]	42.4343	0.0168292	0.00597032	0.0128183	0.0208401	(42,43]	42.4071	0.0909535	0.211947	-0.0514342	0.233341	(42,43]	42.419	0.378037	0.158128	0.271805	0.484269	(42,43]	42.4308	0.358766	0.0804556	0.304715	0.412816
	(43,44]	43.407	0.0179835	0.00722216	0.0131316	0.0228354	(43,44]	43.4508	0.0821554	0.191136	-0.0462513	0.210562	(43,44]	43.4475	0.370057	0.18111	0.248386	0.491728	(43,44]	43.4503	0.362055	0.0839313	0.305669	0.418441
	(44,45]	44.3161	0.0108575	0.00485763	0.00759409	0.0141209	(44,45]	44.4047	0.0662741	0.167574	-0.0463039	0.178852	(44,45]	44.4277	0.272389	0.143898	0.175717	0.369061	(44,45]	44.4275	0.265416	0.0678201	0.219853	0.310978
	(45,46]	45.4439	0.0131148	0.00481021	0.00988331	0.0163464	(45,46]	45.4027	0.0712175	0.159289	-0.0357945	0.17823	(45,46]	45.4219	0.290643	0.1638	0.180601	0.400686	(45,46]	45.439	0.29973	0.0873858	0.241023	0.358436
	(46,47]	46.578	0.0135684	0.010446	0.00655073	0.0205861	(46,47]	46.5194	0.0650566	0.146303	-0.0332309	0.163344	(46,47]	46.5022	0.245524	0.158643	0.138945	0.352102	(46,47]	46.5081	0.281835	0.0780859	0.229377	0.334294
	(47,48]	47.5498	0.0156272	0.00376987	0.0129304	0.018324	(47,48]	47.5537	0.0584198	0.123141	-0.0243076	0.141147	(47,48]	47.5583	0.195506	0.134919	0.104866	0.286146	(47,48]	47.5621	0.212439	0.0666041	0.167694	0.257184
	(48,49]	48.5215	0.0138363	0.00425537	0.0105653	0.0171073	(48,49]	48.4612	0.0359018	0.0780135	-0.0165084	0.0883119	(48,49]	48.473	0.145311	0.104658	0.0750011	0.215621	(48,49]	48.4708	0.15962	0.0605932	0.118913	0.200327
	(49,50]	49.4445	0.0158689	0.0101394	0.00861561	0.0231222	(49,50]	49.4337	0.038424	0.0719805	-0.00993316	0.0867812	(49,50]	49.3831	0.162375	0.133339	0.0727965	0.251953	(49,50]	49.3849	0.190259	0.0689616	0.14393	0.236588
	(50,51]	50.3874	0.0145681	0.00574089	0.0101552	0.0189809	(50,51]	50.4002	0.0358636	0.074048	-0.0138825	0.0856097	(50,51]	50.4337	0.155588	0.137783	0.063024	0.248151	(50,51]	50.4476	0.154213	0.0575787	0.115531	0.192895
	(51,52]	51.5203	0.0113388	0.00655349	0.00693606	0.0157414	(51,52]	51.5193	0.0291714	0.0569887	-0.0115959	0.0699387	(51,52]	51.4585	0.10722	0.09751	0.0417122	0.172728	(51,52]	51.4446	0.123087	0.0569107	0.0848536	0.16132
	(52,53]	52.5451	0.0166654	0.010142	0.00886951	0.0244612	(52,53]	52.329	0.0271602	0.0442137	-0.00446841	0.0587887	(52,53]	52.442	0.112029	0.117889	0.0328304	0.191228	(52,53]	52.4667	0.140231	0.0600453	0.0998918	0.18057
	(53,54]	53.5118	0.0121071	0.00969154	0.00193644	0.0222777	(53,54]	53.4489	0.0272276	0.0403841	9.72077e-05	0.054358	(53,54]	53.4954	0.096124	0.10284	0.0270352	0.165213	(53,54]	53.4975	0.0967997	0.0459206	0.0659498	0.12765
	(54,55]	54.5665	0.0177877	0.00535217	0.0133131	0.0222622	(54,55]	54.5155	0.023844	0.0287723	0.00326154	0.0444264	(54,55]	54.5396	0.0943905	0.113247	0.0183103	0.170471	(54,55]	54.5234	0.0937896	0.0440778	0.0641778	0.123401
	(55,56]	55.4467	0.0103789	0.00330816	0.00761318	0.0131446	(55,56]	55.5563	0.0167388	0.0214856	0.00230461	0.031173	(55,56]	55.5148	0.0642168	0.0795273	0.0107897	0.117644	(55,56]	55.5132	0.0635355	0.0286431	0.0442927	0.0827782
	(56,57]	56.327	0.0111836	0.00502063	0.00732445	0.0150428	(56,57]	56.3455	0.023576	0.0315006	0.00104176	0.0461102	(56,57]	56.3911	0.0736422	0.0967742	0.00862837	0.138656	(56,57]	56.4769	0.0707255	0.0362515	0.0463714	0.0950797
	(57,58]	57.4623	0.0132937	0.00702094	0.0082712	0.0183162	(57,58]	57.4593	0.0214371	0.0213384	0.00710174	0.0357724	(57,58]	57.5142	0.0645192	0.0779103	0.0121784	0.11686	(57,58]	57.466	0.0641827	0.0318783	0.0427666	0.0855988
	(58,59]	58.5416	0.0139352	0.00639446	0.00936083	0.0185095	(58,59]	58.417	0.018137	0.0100279	0.0109635	0.0253105	(58,59]	58.5262	0.0572023	0.0664432	0.0125651	0.101839	(58,59]	58.5229	0.0508861	0.0259305	0.0334658	0.0683065
	(59,60]	59.4582	0.013797	0.00672838	0.00817196	0.0194221	(59,60]	59.452	0.0155837	0.0128631	0.0069422	0.0242253	(59,60]	59.4652	0.0502699	0.0725775	0.00151161	0.0990281	(59,60]	59.4994	0.0376295	0.0188126	0.024991	0.050268
	(60,61]	60.3188	0.0112601	0.00574829	0.00714804	0.0153722	(60,61]	60.4273	0.0152173	0.00558373	0.0112229	0.0192117	(60,61]	60.4673	0.0480914	0.0636141	0.00535488	0.0908279	(60,61]	60.4279	0.0395967	0.0203027	0.0259572	0.0532362
	(61,62]	61.5862	0.00953502	0.00447969	0.005392	0.013678	(61,62]	61.5517	0.0153822	0.00947245	0.00810099	0.0226633	(61,62]	61.5229	0.0533616	0.0647285	0.00705761	0.0996655	(61,62]	61.5037	0.0309008	0.0171441	0.0193832	0.0424183
	(62,63]	62.5375	0.010041	0.00630757	0.00476775	0.0153143	(62,63]	62.4594	0.0115908	0.0054795	0.00767105	0.0155106	(62,63]	62.4794	0.0375442	0.0572527	-0.000918638	0.0760071	(62,63]	62.4457	0.0292563	0.0137592	0.0200128	0.0384999
	(63,64]	63.6037	0.0121468	0.00565472	0.00691707	0.0173766	(63,64]	63.3853	0.0140778	0.0102741	0.00717558	0.0209801	(63,64]	63.4284	0.0498085	0.0727565	-0.0022384	0.101855	(63,64]	63.4278	0.0280239	0.00988181	0.0213852	0.0346626
	(64,65]	64.4947	0.0113623	0.00595981	0.00678115	0.0159434	(64,65]	64.5153	0.0125049	0.00732606	0.00572945	0.0192804	(64,65]	64.4599	0.0437566	0.057464	-0.000414154	0.0879274	(64,65]	64.4737	0.0245157	0.0063787	0.0202304	0.0288009
	(65,66]	65.5126	0.00977732	0.00500553	0.00514798	0.0144067	(65,66]	65.4379	0.0105224	0.00350829	0.00816548	0.0128793	(65,66]	65.3341	0.0379725	0.0531058	0.00229548	0.0736494	(65,66]	65.4092	0.0207326	0.0134065	0.011726	0.0297392
	(66,67]	66.3315	0.0152568	0.00644087	0.00849748	0.022016	(66,67]	66.4034	0.0153203	0.00826418	0.0094085	0.0212322	(66,67]	66.3726	0.0265018	0.0306472	0.0045781	0.0484255	(66,67]	66.4469	0.0172053	0.00834443	0.0115995	0.0228112
	(67,68]	67.3527	0.0185816	0.0116413	0.00781515	0.029348	(67,68]	67.3008	0.00855451	0.00607968	0.00388126	0.0132278	(67,68]	67.3049	0.0301266	0.0420168	0.00189938	0.0583539	(67,68]	67.4306	0.0169735	0.00644131	0.0126462	0.0213009
	(68,69]	68.242	0.0126433	0.00667662	0.00435322	0.0209334	(68,69]	68.3303	0.00864557	0.00377556	0.0059447	0.0113464	(68,69]	68.4999	0.0274365	0.0320565	0.00450464	0.0503683	(68,69]	68.3765	0.0146843	0.0060848	0.0103315	0.0190371
	(69,70]	69.5266	0.015717	0.00836524	0.00973282	0.0217011	(69,70]	69.5224	0.0108118	0.00696654	0.00545683	0.0161668	(69,70]	69.4686	0.023994	0.0268006	0.00482198	0.043166	(69,70]	69.4784	0.0117323	0.00375855	0.00920723	0.0142573
	(70,71]	70.5318	0.0203972	0.00448544	0.01569	0.0251044	(70,71]	70.4104	0.0101103	0.00649058	0.00410747	0.016113	(70,71]	70.3885	0.0216034	0.0247173	0.00392166	0.0392851	(70,71]	70.396	0.00787921	0.00386825	0.00511203	0.0106464
	(71,72]	71.4851	0.0134946	0.00534095	0.00499599	0.0219933	(71,72]	71.3549	0.0111875	0.00579849	0.00703954	0.0153355	(71,72]	71.451	0.0221235	0.0238415	0.00610655	0.0381405	(71,72]	71.4205	0.0136077	0.0108229	0.00586542	0.0213499
	(72,73]	72.4613	0.016852	0.0084165	0.00801945	0.0256846	(72,73]	72.4587	0.00909276	0.00598456	0.00449262	0.0136929	(72,73]	72.4659	0.0222439	0.0251354	0.00292306	0.0415647	(72,73]	72.5219	0.00945361	0.00530173	0.00566098	0.0132462
	(73,74]	73.5356	0.0141182	0.00498361	0.00888823	0.0193482	(73,74]	73.4403	0.0125715	0.00852453	0.0064734	0.0186696	(73,74]	73.4439	0.0180359	0.0154681	0.00614606	0.0299258	(73,74]	73.5122	0.00858264	0.00386514	0.00581769	0.0113476
	(74,75]	74.4682	0.00999524	0.0035007	0.00564855	0.0143419	(74,75]	74.4509	0.00886971	0.00307696	0.00650455	0.0112349	(74,75]	74.2158	0.0173013	0.014136	0.0064354	0.0281671	(74,75]	74.4495	0.012235	0.00523202	0.00739621	0.0170738
	(75,76]	75.519	0.0113603	0.00442717	0.00671429	0.0160064	(75,76]	75.2459	0.00995901	0.00574962	0.0046415	0.0152765	(75,76]	75.456	0.0118393	0.00693075	0.00604505	0.0176336	(75,76]	75.3851	0.0102481	0.00582475	0.00577077	0.0147254
	(76,77]	76.2693	0.00967797	0.00384299	0.0061238	0.0132321	(76,77]	76.4004	0.00983118	0.00223361	0.00776544	0.0118969	(76,77]	76.5325	0.0110975	0.00641713	0.00616485	0.0160301	(76,77]	76.4255	0.0100615	0.00501516	0.00647383	0.0136491
	(77,78]	77.4332	0.00985585	0.0032915	0.0057689	0.0139428	(77,78]	77.3995	0.00873769	0.00609607	0.00309977	0.0143756	(77,78]	77.3727	0.0134792	0.0108655	0.00439546	0.022563	(77,78]	77.4493	0.00529318	0.00256189	0.00332393	0.00726242
	(78,79]	78.4274	0.0114118	0.00665601	0.00314724	0.0196763	(78,79]	78.6496	0.0104436	0.00242277	0.00743531	0.0134518	(78,79]	78.2767	0.00695022	0.00268062	0.00413708	0.00976337	(78,79]	78.4336	0.00650952	0.00429997	0.00253272	0.0104863
	(79,80]	79.4963	0.00860005	0.00213961	0.00519545	0.0120047	(79,80]	79.7751	0.00652408	0.000524044	0.00569021	0.00735795	(79,80]	79.4212	0.00539498	0.00107899	0.00439708	0.00639288	(79,80]	79.505	0.00690462	0.00368738	0.00103717	0.0127721
	(80,81]	80.3041	0.0158326	0	0.0158326	0.0158326	(81,82]	81.472	0.0078533	0.00279046	0.00341304	0.0122935	(80,81]	80.452	0.00659733	0.0017161	0.00233429	0.0108604	(80,81]	80.634	0.0047327	0.00146528	0.00350769	0.0059577
	(81,82]	81.3828	0.015621	0	0.015621	0.015621	(85,86]	85.1889	0.00722001	0	0.00722001	0.00722001	(81,82]	81.886	0.00360562	0	0.00360562	0.00360562	(82,83]	82.1965	0.00400002	0.000282567	0.00355039	0.00444965
	(84,85]	84.093	0.00871595	0	0.00871595	0.00871595							(83,84]	83.1358	0.00364409	0	0.00364409	0.00364409	(83,84]	83.4132	0.009227	0	0.009227	0.009227
													(84,85]	84.3132	0.00490967	0	0.00490967	0.00490967

## Sheet: Figure 2K
	Figure 2K - CDAHFD TN
	wk0						wk4						wk6						wk8
	binned diameter (um)	mean diameter (um)	total LD area (%tissue)	LD area std dev	LD area lower CI	LD area upper CI	binned diameter (um)	mean diameter (um)	total LD area (%tissue)	LD area std dev	LD area lower CI	LD area upper CI	binned diameter (um)	mean diameter (um)	total LD area (%tissue)	LD area std dev	LD area lower CI	LD area upper CI	binned diameter (um)	mean diameter (um)	total LD area (%tissue)	LD area std dev	LD area lower CI	LD area upper CI
	(3,4]	3.36501	0.131853	0.0136096	0.110197	0.153508	(3,4]	3.42987	0.127283	0.0339658	0.104465	0.150102	(3,4]	3.42643	0.145038	0.0233442	0.129356	0.160721	(3,4]	3.42795	0.130802	0.0293622	0.111077	0.150528
	(4,5]	4.28314	0.0737074	0.00940301	0.0587451	0.0886696	(4,5]	4.35057	0.158806	0.0415345	0.130902	0.186709	(4,5]	4.34891	0.175017	0.0301285	0.154776	0.195258	(4,5]	4.34859	0.157793	0.0278045	0.139114	0.176472
	(5,6]	5.30924	0.0308493	0.00681699	0.0200019	0.0416966	(5,6]	5.39051	0.171127	0.0426678	0.142463	0.199792	(5,6]	5.38858	0.184615	0.0319115	0.163177	0.206054	(5,6]	5.38775	0.166965	0.0237479	0.151011	0.182919
	(6,7]	6.36128	0.0118547	0.00319151	0.00677631	0.0169331	(6,7]	6.45024	0.16458	0.0352841	0.140876	0.188284	(6,7]	6.44473	0.167149	0.0254332	0.150063	0.184236	(6,7]	6.44586	0.153144	0.0186636	0.140606	0.165682
	(7,8]	7.31783	0.0045102	0.00207097	0.00121483	0.00780557	(7,8]	7.39035	0.151769	0.0336718	0.129148	0.17439	(7,8]	7.38487	0.145944	0.0204751	0.132189	0.159699	(7,8]	7.38761	0.13407	0.0179425	0.122016	0.146123
	(8,9]	8.34211	0.00259124	0.00101882	0.000970075	0.0042124	(8,9]	8.35924	0.179688	0.0431499	0.150699	0.208676	(8,9]	8.35579	0.161534	0.0190113	0.148762	0.174305	(8,9]	8.35623	0.152601	0.0227256	0.137334	0.167868
	(9,10]	9.37034	0.0014359	0.00111282	-0.000334839	0.00320665	(9,10]	9.45096	0.231713	0.0628621	0.189482	0.273944	(9,10]	9.44582	0.189355	0.0202062	0.17578	0.20293	(9,10]	9.44917	0.185991	0.0309288	0.165213	0.20677
	(10,11]	10.4733	0.000764823	0.000530698	-7.96357e-05	0.00160928	(10,11]	10.4973	0.254958	0.0729959	0.205919	0.303997	(10,11]	10.4899	0.185063	0.0167972	0.173779	0.196348	(10,11]	10.4956	0.187989	0.0337009	0.165349	0.21063
	(11,12]	11.4982	0.00036784	0.000295888	-0.000102983	0.000838664	(11,12]	11.4477	0.286688	0.0878709	0.227656	0.345721	(11,12]	11.4459	0.190948	0.0177556	0.17902	0.202876	(11,12]	11.4465	0.191115	0.03152	0.16994	0.21229
	(12,13]	12.6099	0.000532455	0.000305487	4.6357e-05	0.00101855	(12,13]	12.4441	0.459401	0.144255	0.362489	0.556313	(12,13]	12.4357	0.278198	0.0239769	0.26209	0.294305	(12,13]	12.4356	0.285208	0.0487165	0.25248	0.317936
	(13,14]	13.4782	0.000354314	0.000197344	4.02951e-05	0.000668333	(13,14]	13.4921	0.583555	0.178064	0.46393	0.70318	(13,14]	13.4823	0.328405	0.0325531	0.306535	0.350274	(13,14]	13.4822	0.331262	0.0555853	0.293919	0.368605
	(14,15]	14.0155	0.000212665	0	0.000212665	0.000212665	(14,15]	14.5328	0.723566	0.205289	0.585651	0.86148	(14,15]	14.5255	0.375759	0.0394672	0.349245	0.402273	(14,15]	14.5268	0.368293	0.0570535	0.329964	0.406622
	(15,16]	15.4445	0.00525818	0.00116216	0.00340893	0.00710743	(15,16]	15.5136	1.40417	0.25041	1.23594	1.57239	(15,16]	15.5117	0.804355	0.0491005	0.771369	0.837341	(15,16]	15.5127	0.674338	0.0650906	0.630609	0.718066
	(16,17]	16.4701	0.00538007	0.00129392	0.00332115	0.00743899	(16,17]	16.485	1.55155	0.267301	1.37197	1.73112	(16,17]	16.4853	0.845303	0.0604451	0.804695	0.88591	(16,17]	16.4803	0.701376	0.0702232	0.654199	0.748553
	(17,18]	17.4251	0.00637016	0.00287782	0.0017909	0.0109494	(17,18]	17.4751	1.99418	0.318687	1.78008	2.20827	(17,18]	17.4732	1.07236	0.0774507	1.02033	1.12439	(17,18]	17.4738	0.867761	0.0893502	0.807735	0.927787
	(18,19]	18.4947	0.00444494	0.00166057	0.00180261	0.00708727	(18,19]	18.4407	1.85676	0.273396	1.67309	2.04043	(18,19]	18.4432	0.990935	0.0780731	0.938484	1.04338	(18,19]	18.4401	0.788271	0.0765791	0.736825	0.839718
	(19,20]	19.3805	0.00483345	0.0015675	0.0023392	0.0073277	(19,20]	19.4319	2.37455	0.352152	2.13797	2.61113	(19,20]	19.4338	1.25719	0.0987435	1.19085	1.32353	(19,20]	19.4305	0.974338	0.0953019	0.910314	1.03836
	(20,21]	20.5033	0.00431445	0.00369793	-0.00156979	0.0101987	(20,21]	20.5005	2.6308	0.411273	2.3545	2.9071	(20,21]	20.5036	1.43028	0.108849	1.35716	1.50341	(20,21]	20.5003	1.09213	0.1066	1.02052	1.16375
	(21,22]	21.6134	0.0049326	0.00133583	0.00280699	0.00705821	(21,22]	21.533	2.57616	0.411336	2.29982	2.8525	(21,22]	21.5415	1.43476	0.128226	1.34861	1.5209	(21,22]	21.5343	1.06504	0.0927406	1.00273	1.12734
	(22,23]	22.5613	0.00318151	0.00197244	4.29162e-05	0.0063201	(22,23]	22.5141	2.47558	0.433255	2.18452	2.76664	(22,23]	22.5237	1.51149	0.135397	1.42053	1.60245	(22,23]	22.5174	1.08779	0.0951812	1.02385	1.15174
	(23,24]	23.5752	0.00311709	0.00195038	1.36006e-05	0.00622058	(23,24]	23.5139	2.30659	0.446246	2.0068	2.60639	(23,24]	23.5168	1.5184	0.133378	1.42879	1.608	(23,24]	23.5149	1.07977	0.0931088	1.01722	1.14232
	(24,25]	24.3944	0.00379489	0.00223559	0.000237557	0.00735221	(24,25]	24.4961	2.39496	0.531273	2.03804	2.75187	(24,25]	24.5063	1.75108	0.141871	1.65577	1.84639	(24,25]	24.5016	1.23524	0.107856	1.16278	1.3077
	(25,26]	25.4593	0.00226856	0.00113567	0.000461462	0.00407566	(25,26]	25.4656	1.8569	0.48235	1.53285	2.18095	(25,26]	25.4794	1.5566	0.141884	1.46128	1.65191	(25,26]	25.4765	1.07116	0.0941522	1.0079	1.13441
	(26,27]	26.5517	0.00263578	0.000545938	0.00176708	0.00350449	(26,27]	26.4475	1.84155	0.556377	1.46777	2.21533	(26,27]	26.467	1.79443	0.154509	1.69063	1.89823	(26,27]	26.4657	1.23944	0.104759	1.16906	1.30982
	(27,28]	27.4141	0.00415457	0.00143399	0.00187276	0.00643637	(27,28]	27.4383	1.41851	0.493291	1.08711	1.74991	(27,28]	27.4562	1.65996	0.14154	1.56487	1.75505	(27,28]	27.4589	1.14752	0.101948	1.07903	1.21601
	(28,29]	28.515	0.00238157	0.00061463	0.00140355	0.00335958	(28,29]	28.4511	1.27539	0.510502	0.932428	1.61835	(28,29]	28.4768	1.87556	0.189984	1.74793	2.0032	(28,29]	28.4749	1.32086	0.0861853	1.26296	1.37876
	(29,30]	29.4742	0.00395989	0.00169846	-0.000259312	0.00817909	(29,30]	29.4961	0.916725	0.46893	0.601694	1.23176	(29,30]	29.5241	1.68724	0.13607	1.59582	1.77865	(29,30]	29.5269	1.22858	0.0858718	1.17089	1.28627
	(30,31]	30.4482	0.00270432	0.000432418	0.00201625	0.0033924	(30,31]	30.4655	0.630007	0.390486	0.367675	0.892339	(30,31]	30.4891	1.42126	0.150309	1.32028	1.52224	(30,31]	30.4923	1.09625	0.0766444	1.04476	1.14774
	(31,32]	31.413	0.00399464	0.00060296	0.0030352	0.00495409	(31,32]	31.4977	0.553966	0.414422	0.275553	0.832379	(31,32]	31.525	1.55075	0.158971	1.44395	1.65755	(31,32]	31.5324	1.27988	0.0672923	1.23467	1.32509
	(32,33]	32.6674	0.00172762	0	0.00172762	0.00172762	(32,33]	32.503	0.38182	0.35629	0.142461	0.621178	(32,33]	32.527	1.24081	0.161871	1.13206	1.34956	(32,33]	32.54	1.07676	0.062407	1.03483	1.11868
	(33,34]	33.0489	0.00194776	0.000674248	0.000272839	0.00362269	(33,34]	33.3916	0.233087	0.257055	0.0603952	0.405779	(33,34]	33.3933	0.888516	0.140351	0.794227	0.982805	(33,34]	33.4002	0.837938	0.0415447	0.810028	0.865848
	(34,35]	34.3114	0.00157776	0.0002858	0.00112299	0.00203253	(34,35]	34.3309	0.253984	0.332525	0.0305899	0.477377	(34,35]	34.3342	1.09624	0.163225	0.986585	1.2059	(34,35]	34.3417	1.13812	0.0581151	1.09908	1.17716
	(35,36]	35.2887	0.00374914	0.0023244	-0.00202499	0.00952327	(35,36]	35.3847	0.205646	0.298387	0.00518678	0.406105	(35,36]	35.4023	0.926347	0.176985	0.807447	1.04525	(35,36]	35.4184	1.09621	0.0812339	1.04163	1.15078
	(36,37]	36.3184	0.00136817	0.000285117	0.0006599	0.00207644	(36,37]	36.4386	0.146602	0.244654	-0.0177588	0.310962	(36,37]	36.4467	0.760759	0.18487	0.636562	0.884956	(36,37]	36.4662	1.03388	0.0801727	0.980018	1.08774
	(37,38]	37.1709	0.00306116	0	0.00306116	0.00306116	(37,38]	37.4058	0.10044	0.184312	-0.0233828	0.224262	(37,38]	37.4175	0.544934	0.142248	0.44937	0.640498	(37,38]	37.4359	0.851337	0.1186	0.771661	0.931014
	(38,39]	38.5332	0.00208366	0.000910973	0.000634102	0.00353322	(38,39]	38.4113	0.0903258	0.173872	-0.0264831	0.207135	(38,39]	38.4063	0.466612	0.12642	0.381681	0.551542	(38,39]	38.4233	0.842073	0.119198	0.761994	0.922151
	(40,41]	40.5056	0.00141	0	0.00141	0.00141	(39,40]	39.4706	0.072564	0.140217	-0.021635	0.166763	(39,40]	39.4597	0.418027	0.140683	0.323515	0.512539	(39,40]	39.4775	0.896331	0.162427	0.787211	1.00545
	(41,42]	41.4174	0.00482028	0.000458513	0.00368127	0.00595929	(40,41]	40.4042	0.0415215	0.079287	-0.0117442	0.0947872	(40,41]	40.3954	0.212985	0.0705434	0.165594	0.260377	(40,41]	40.4208	0.553346	0.133023	0.46398	0.642712
	(42,43]	42.3764	0.00203867	0.000325023	0.00123127	0.00284607	(41,42]	41.3626	0.0463971	0.0929589	-0.0160536	0.108848	(41,42]	41.3508	0.256179	0.111628	0.181186	0.331171	(41,42]	41.381	0.769234	0.193912	0.638962	0.899505
	(43,44]	43.382	0.00332644	0	0.00332644	0.00332644	(42,43]	42.3744	0.0303863	0.0587025	-0.00905061	0.0698232	(42,43]	42.4211	0.149655	0.0676981	0.104175	0.195135	(42,43]	42.426	0.584629	0.161031	0.476447	0.692811
	(45,46]	45.7594	0.00196441	0	0.00196441	0.00196441	(43,44]	43.4331	0.0247201	0.0472508	-0.00702347	0.0564636	(43,44]	43.4411	0.119603	0.0564	0.0817125	0.157493	(43,44]	43.4625	0.551644	0.170247	0.43727	0.666017
	(47,48]	47.2361	0.00243313	0	0.00243313	0.00243313	(44,45]	44.4366	0.0187152	0.0288197	-0.000646186	0.0380765	(44,45]	44.4067	0.0801647	0.0404734	0.0529742	0.107355	(44,45]	44.4305	0.431832	0.157765	0.325844	0.53782
	(49,50]	49.1028	0.00250374	0.000223626	0.00194822	0.00305926	(45,46]	45.4307	0.0184474	0.0265919	0.000582705	0.036312	(45,46]	45.4308	0.0694607	0.0294824	0.0496542	0.0892672	(45,46]	45.4234	0.448891	0.176122	0.330571	0.567212
	(50,51]	50.1586	0.00558307	0	0.00558307	0.00558307	(46,47]	46.4722	0.017134	0.0231939	0.00155209	0.0327159	(46,47]	46.4924	0.0493632	0.0278114	0.0306793	0.0680472	(46,47]	46.5135	0.387362	0.162805	0.277988	0.496736
	(51,52]	51.3532	0.0022982	0	0.0022982	0.0022982	(47,48]	47.5256	0.0103721	0.01051	0.00331143	0.0174328	(47,48]	47.5314	0.0338868	0.0190909	0.0210614	0.0467122	(47,48]	47.5509	0.303973	0.145381	0.206305	0.401642
	(54,55]	54.4118	0.00433768	0.00120502	0.00134423	0.00733113	(48,49]	48.4478	0.00767703	0.0067691	0.00283471	0.0125193	(48,49]	48.4471	0.020762	0.0132162	0.0118833	0.0296408	(48,49]	48.4708	0.209005	0.107154	0.137017	0.280992
	(55,56]	55.4248	0.00271421	0	0.00271421	0.00271421	(49,50]	49.4132	0.0100561	0.00678532	0.00549763	0.0146145	(49,50]	49.3806	0.0209316	0.0125703	0.0124868	0.0293764	(49,50]	49.3875	0.229733	0.128555	0.143369	0.316098
	(56,57]	56.8487	0.00558326	0	0.00558326	0.00558326	(50,51]	50.5598	0.00720911	0.00624992	0.00301035	0.0114079	(50,51]	50.4235	0.0149209	0.00900558	0.00887085	0.0209709	(50,51]	50.4709	0.184131	0.108796	0.111041	0.257221
	(58,59]	58.1181	0.00290221	0	0.00290221	0.00290221	(51,52]	51.5164	0.00688976	0.00490788	0.00337888	0.0104006	(51,52]	51.4859	0.00992621	0.00431674	0.00683821	0.0130142	(51,52]	51.4442	0.135866	0.0780686	0.0834185	0.188313
	(60,61]	60.1009	0.00429109	0	0.00429109	0.00429109	(52,53]	52.5695	0.00631646	0.00388837	0.00370422	0.00892871	(52,53]	52.37	0.00755822	0.00278264	0.00568882	0.00942762	(52,53]	52.4398	0.130202	0.0846438	0.0733379	0.187067
	(67,68]	67.0741	0.00497494	0	0.00497494	0.00497494	(53,54]	53.2921	0.00571621	0.00352725	0.00245405	0.00897836	(53,54]	53.5389	0.00783289	0.00346876	0.00550255	0.0101632	(53,54]	53.5204	0.0893266	0.0566627	0.0512601	0.127393
							(54,55]	54.592	0.00387441	0.00193466	0.00208515	0.00566367	(54,55]	54.4759	0.00644721	0.00354228	0.00391322	0.00898121	(54,55]	54.5134	0.0791345	0.0526667	0.0437525	0.114516
							(55,56]	55.3378	0.00393347	0.00222293	0.00222478	0.00564217	(55,56]	55.5689	0.00333682	0.00224824	0.00182644	0.00484721	(55,56]	55.5059	0.043869	0.0282458	0.0248932	0.0628448
							(56,57]	56.4765	0.00464736	0.00305815	0.00209068	0.00720403	(56,57]	56.4166	0.00398625	0.00218842	0.0019623	0.0060102	(56,57]	56.4858	0.0460281	0.0378327	0.0206117	0.0714444
							(57,58]	57.4419	0.00293906	0.00105893	0.00212509	0.00375303	(57,58]	57.4542	0.00301875	0.00151539	0.00175185	0.00428565	(57,58]	57.5157	0.0297348	0.0225264	0.0146014	0.0448683
							(58,59]	58.5698	0.00326383	0.00140451	0.00178988	0.00473777	(58,59]	58.3439	0.00409589	0.00182156	0.00183413	0.00635765	(58,59]	58.5637	0.0269383	0.0202261	0.0124694	0.0414072
							(59,60]	59.4845	0.00539568	0.00400628	-0.000979213	0.0117706	(59,60]	59.4144	0.00254335	0.00136468	0.00149437	0.00359234	(59,60]	59.4369	0.0145581	0.00915706	0.00800755	0.0211087
							(60,61]	60.1803	0.0037864	0.000745711	0.0025998	0.00497299	(60,61]	60.2801	0.00334884	0.00276561	0.000446513	0.00625118	(60,61]	60.4494	0.0119985	0.00912048	0.00587133	0.0181258
							(61,62]	61.379	0.0032114	0.000669638	0.00237994	0.00404287	(61,62]	61.2949	0.00342918	0.00146101	0.00110438	0.00575397	(61,62]	61.5102	0.00726782	0.00724894	0.00239791	0.0121377
							(62,63]	62.1559	0.0121821	0	0.0121821	0.0121821	(62,63]	62.1678	0.00242003	0	0.00242003	0.00242003	(62,63]	62.3787	0.00510107	0.00316626	0.00266727	0.00753487
							(63,64]	63.3884	0.0039065	0.00188686	0.00156366	0.00624935	(63,64]	63.32	0.0022148	7.48277e-06	0.00219621	0.00223339	(63,64]	63.3021	0.00400241	0.00170771	0.00268975	0.00531507
							(64,65]	64.8196	0.00280354	0	0.00280354	0.00280354	(64,65]	64.2892	0.00276821	0.000480665	0.00200337	0.00353306	(64,65]	64.413	0.00417156	0.00225304	0.00208785	0.00625528
							(65,66]	65.4198	0.00342889	0.000660953	0.00237717	0.00448061	(65,66]	65.4835	0.00321188	0.00082791	0.00115524	0.00526852	(65,66]	65.3361	0.00384606	0.0016274	0.00234097	0.00535115
							(66,67]	66.1872	0.00435773	0.0016589	0.00229793	0.00641752	(66,67]	66.5746	0.00310348	0.000157192	0.00271299	0.00349397	(66,67]	66.3577	0.00380659	0.000250215	0.00340845	0.00420474
							(67,68]	67.3812	0.00499344	0.00170479	0.00287667	0.00711022	(68,69]	68.635	0.00350528	0	0.00350528	0.00350528	(67,68]	67.4876	0.00192503	0	0.00192503	0.00192503
							(68,69]	68.3449	0.00278419	0.000268691	0.00211673	0.00345166	(69,70]	69.2351	0.00303985	0.000171118	0.00276757	0.00331214	(68,69]	68.0826	0.00221787	0	0.00221787	0.00221787
							(70,71]	70.1135	0.00444613	0	0.00444613	0.00444613							(69,70]	69.2883	0.0019039	0	0.0019039	0.0019039
							(72,73]	72.2602	0.00413593	0	0.00413593	0.00413593							(70,71]	70.37	0.00199604	0	0.00199604	0.00199604
							(83,84]	83.1604	0.00384953	0.000821006	0.00181003	0.00588902							(71,72]	71.1861	0.00207374	0	0.00207374	0.00207374
							(85,86]	85.916	0.00507998	0	0.00507998	0.00507998							(72,73]	72.6051	0.00489122	0	0.00489122	0.00489122
																			(75,76]	75.3761	0.00313033	0	0.00313033	0.00313033

## Sheet: Figure 2L
	Figure 2L - CDAHFD TA (aged)
	wk2						wk4						wk8						wk12
	binned diameter (um)	mean diameter (um)	total LD area (%tissue)	LD area std dev	LD area lower CI	LD area upper CI	binned diameter (um)	mean diameter (um)	total LD area (%tissue)	LD area std dev	LD area lower CI	LD area upper CI	binned diameter (um)	mean diameter (um)	total LD area (%tissue)	LD area std dev	LD area lower CI	LD area upper CI	binned diameter (um)	mean diameter (um)	total LD area (%tissue)	LD area std dev	LD area lower CI	LD area upper CI
	(3,4]	3.43139	0.322458	0.0436175	0.293155	0.35176	(3,4]	3.42504	0.184869	0.0347772	0.161506	0.208233	(3,4]	3.4285	0.200936	0.0306563	0.180341	0.221532	(3,4]	3.43052	0.232854	0.0311373	0.206823	0.258886
	(4,5]	4.35094	0.403422	0.0769351	0.351736	0.455107	(4,5]	4.34764	0.215667	0.0379537	0.190169	0.241164	(4,5]	4.35052	0.249575	0.041587	0.221636	0.277513	(4,5]	4.35387	0.298754	0.0409295	0.264536	0.332972
	(5,6]	5.39213	0.447501	0.115	0.370243	0.524759	(5,6]	5.38764	0.222968	0.0358204	0.198904	0.247033	(5,6]	5.39031	0.273725	0.0484783	0.241157	0.306294	(5,6]	5.39517	0.334727	0.0453114	0.296845	0.372608
	(6,7]	6.4472	0.426148	0.135275	0.335269	0.517027	(6,7]	6.44221	0.20057	0.0318495	0.179173	0.221967	(6,7]	6.44307	0.254396	0.0457438	0.223665	0.285127	(6,7]	6.44639	0.320049	0.0386877	0.287705	0.352392
	(7,8]	7.38392	0.370352	0.132858	0.281097	0.459607	(7,8]	7.38409	0.16967	0.0278886	0.150934	0.188406	(7,8]	7.38387	0.219034	0.0372047	0.194039	0.244028	(7,8]	7.38537	0.278334	0.0294512	0.253712	0.302956
	(8,9]	8.34837	0.398591	0.155291	0.294265	0.502917	(8,9]	8.34975	0.178785	0.0329666	0.156638	0.200933	(8,9]	8.34979	0.230508	0.0385688	0.204597	0.256419	(8,9]	8.34973	0.298037	0.0301324	0.272846	0.323228
	(9,10]	9.44029	0.439352	0.175213	0.321642	0.557061	(9,10]	9.43264	0.198544	0.0428207	0.169776	0.227311	(9,10]	9.43316	0.253501	0.0432201	0.224465	0.282536	(9,10]	9.43445	0.331183	0.0310315	0.30524	0.357126
	(10,11]	10.4838	0.374799	0.144496	0.277725	0.471873	(10,11]	10.4803	0.175253	0.0426131	0.146625	0.20388	(10,11]	10.4805	0.224931	0.0371614	0.199965	0.249896	(10,11]	10.4815	0.291946	0.0253587	0.270746	0.313147
	(11,12]	11.4417	0.337236	0.119784	0.256764	0.417708	(11,12]	11.4378	0.163803	0.0446305	0.13382	0.193786	(11,12]	11.4392	0.205282	0.0290951	0.185736	0.224828	(11,12]	11.4389	0.266455	0.0249815	0.24557	0.28734
	(12,13]	12.4267	0.441059	0.144234	0.344161	0.537957	(12,13]	12.4218	0.215002	0.0707366	0.167481	0.262524	(12,13]	12.4273	0.267805	0.0359545	0.24365	0.291959	(12,13]	12.4228	0.34132	0.0290909	0.317	0.365641
	(13,14]	13.4777	0.45499	0.137768	0.362436	0.547544	(13,14]	13.4774	0.227915	0.0795832	0.17445	0.28138	(13,14]	13.4782	0.279674	0.0360041	0.255486	0.303862	(13,14]	13.4763	0.349116	0.0284044	0.325369	0.372863
	(14,15]	14.5202	0.47397	0.141365	0.379	0.56894	(14,15]	14.5208	0.237649	0.0849118	0.180605	0.294694	(14,15]	14.5173	0.291357	0.0345497	0.268147	0.314568	(14,15]	14.5158	0.351972	0.0255789	0.330587	0.373356
	(15,16]	15.5139	0.725547	0.159094	0.618666	0.832427	(15,16]	15.5053	0.51226	0.0859833	0.454495	0.570024	(15,16]	15.5078	0.551525	0.0660905	0.507125	0.595926	(15,16]	15.5027	0.635655	0.0514923	0.592606	0.678703
	(16,17]	16.4797	0.752011	0.185383	0.627469	0.876553	(16,17]	16.4842	0.527954	0.0956702	0.463681	0.592226	(16,17]	16.4807	0.560596	0.0697649	0.513727	0.607464	(16,17]	16.4815	0.638658	0.0466531	0.599655	0.677661
	(17,18]	17.4681	0.943238	0.242078	0.780608	1.10587	(17,18]	17.4698	0.649642	0.129621	0.562561	0.736723	(17,18]	17.4689	0.680591	0.0826072	0.625095	0.736087	(17,18]	17.4684	0.769311	0.0593061	0.71973	0.818892
	(18,19]	18.438	0.877592	0.234992	0.719722	1.03546	(18,19]	18.4459	0.609932	0.114542	0.532982	0.686882	(18,19]	18.4442	0.617112	0.0813866	0.562435	0.671788	(18,19]	18.4412	0.686051	0.0556746	0.639506	0.732596
	(19,20]	19.4328	1.10279	0.319384	0.888224	1.31735	(19,20]	19.4348	0.75701	0.164125	0.646749	0.867271	(19,20]	19.4311	0.761489	0.0904971	0.700692	0.822286	(19,20]	19.4358	0.835783	0.059976	0.785642	0.885924
	(20,21]	20.5051	1.27737	0.368982	1.02949	1.52526	(20,21]	20.5084	0.874731	0.195801	0.74319	1.00627	(20,21]	20.5063	0.850506	0.101041	0.782625	0.918386	(20,21]	20.5016	0.923235	0.0666781	0.867491	0.97898
	(21,22]	21.539	1.28096	0.396984	1.01426	1.54766	(21,22]	21.5439	0.882169	0.210158	0.740983	1.02335	(21,22]	21.5398	0.839739	0.102099	0.771147	0.90833	(21,22]	21.5402	0.899547	0.0773244	0.834902	0.964192
	(22,23]	22.5255	1.30103	0.382885	1.0438	1.55825	(22,23]	22.521	0.935799	0.217754	0.78951	1.08209	(22,23]	22.516	0.858501	0.102208	0.789837	0.927165	(22,23]	22.5169	0.909364	0.0782464	0.843948	0.974779
	(23,24]	23.5188	1.29268	0.380908	1.03678	1.54858	(23,24]	23.5123	0.957556	0.223549	0.807373	1.10774	(23,24]	23.5126	0.862405	0.0983376	0.796341	0.928469	(23,24]	23.5141	0.900157	0.0778046	0.83511	0.965203
	(24,25]	24.5052	1.46331	0.450395	1.16073	1.76589	(24,25]	24.508	1.12814	0.266972	0.948783	1.30749	(24,25]	24.5037	0.995977	0.121324	0.914471	1.07748	(24,25]	24.5026	1.0053	0.0910925	0.92914	1.08145
	(25,26]	25.4764	1.26886	0.389264	1.00735	1.53037	(25,26]	25.4879	1.05338	0.239319	0.892604	1.21416	(25,26]	25.4856	0.909542	0.107332	0.837436	0.981649	(25,26]	25.4805	0.896	0.0862532	0.82389	0.968109
	(26,27]	26.4647	1.45111	0.450991	1.14813	1.75409	(26,27]	26.4716	1.21487	0.290801	1.01951	1.41024	(26,27]	26.4695	1.03402	0.115314	0.95655	1.11149	(26,27]	26.4676	1.00418	0.0904021	0.928601	1.07976
	(27,28]	27.4554	1.30087	0.409708	1.02562	1.57611	(27,28]	27.4605	1.20704	0.278499	1.01994	1.39413	(27,28]	27.4589	0.978618	0.112882	0.902783	1.05445	(27,28]	27.4534	0.929702	0.089776	0.854647	1.00476
	(28,29]	28.4747	1.4397	0.486553	1.11283	1.76657	(28,29]	28.4846	1.4304	0.33788	1.20341	1.6574	(28,29]	28.4846	1.14232	0.141582	1.04721	1.23744	(28,29]	28.4774	1.06338	0.113877	0.968178	1.15859
	(29,30]	29.5178	1.29511	0.47717	0.974541	1.61568	(29,30]	29.5289	1.32882	0.322017	1.11249	1.54516	(29,30]	29.5245	1.04685	0.118772	0.967057	1.12664	(29,30]	29.5264	0.964306	0.0907869	0.888406	1.04021
	(30,31]	30.4858	1.07861	0.443923	0.780376	1.37684	(30,31]	30.4864	1.27615	0.284158	1.08525	1.46705	(30,31]	30.4837	0.982148	0.100079	0.914914	1.04938	(30,31]	30.4839	0.873164	0.0981769	0.791086	0.955242
	(31,32]	31.5222	1.17597	0.548522	0.80747	1.54447	(31,32]	31.5313	1.53048	0.384264	1.27233	1.78863	(31,32]	31.5251	1.13946	0.147707	1.04022	1.23869	(31,32]	31.5303	0.994902	0.0980533	0.912927	1.07688
	(32,33]	32.5171	0.935163	0.500219	0.599111	1.27122	(32,33]	32.5363	1.34945	0.336904	1.12311	1.57578	(32,33]	32.5328	0.987003	0.120742	0.905887	1.06812	(32,33]	32.5368	0.871146	0.0898739	0.79601	0.946283
	(33,34]	33.3921	0.7098	0.407621	0.435957	0.983644	(33,34]	33.4114	1.09997	0.278042	0.913182	1.28676	(33,34]	33.4106	0.795737	0.10198	0.727226	0.864247	(33,34]	33.4051	0.664424	0.0798804	0.597642	0.731205
	(34,35]	34.3291	0.893751	0.546982	0.526284	1.26122	(34,35]	34.3478	1.46162	0.377431	1.20805	1.71518	(34,35]	34.3432	1.05805	0.11832	0.978563	1.13754	(34,35]	34.3433	0.878585	0.0979715	0.796678	0.960491
	(35,36]	35.4064	0.825984	0.543833	0.460632	1.19134	(35,36]	35.4247	1.50272	0.410962	1.22663	1.77881	(35,36]	35.4244	1.07174	0.141527	0.976656	1.16681	(35,36]	35.4196	0.850888	0.107082	0.761365	0.940411
	(36,37]	36.4507	0.722597	0.502279	0.385161	1.06003	(36,37]	36.4588	1.36223	0.356907	1.12246	1.60201	(36,37]	36.4567	0.986004	0.13137	0.897749	1.07426	(36,37]	36.4599	0.765075	0.0822432	0.696318	0.833833
	(37,38]	37.4192	0.563742	0.420807	0.28104	0.846443	(37,38]	37.4222	1.25513	0.342569	1.02499	1.48527	(37,38]	37.4274	0.912641	0.10818	0.839964	0.985317	(37,38]	37.4265	0.69009	0.0831938	0.620538	0.759642
	(38,39]	38.4078	0.531941	0.40472	0.260047	0.803836	(38,39]	38.4204	1.25171	0.374103	1.00038	1.50304	(38,39]	38.4191	0.911366	0.119369	0.831173	0.991559	(38,39]	38.4158	0.674533	0.0685131	0.617255	0.731811
	(39,40]	39.4776	0.512731	0.419884	0.230649	0.794813	(39,40]	39.4775	1.35317	0.416364	1.07346	1.63289	(39,40]	39.4765	1.01208	0.128328	0.925866	1.09829	(39,40]	39.4777	0.729664	0.0746753	0.667234	0.792094
	(40,41]	40.4043	0.293202	0.249818	0.125372	0.461031	(40,41]	40.4102	0.862605	0.285709	0.670663	1.05455	(40,41]	40.41	0.640191	0.0760696	0.589087	0.691295	(40,41]	40.4131	0.44775	0.0645618	0.393775	0.501725
	(41,42]	41.3323	0.405156	0.338055	0.178048	0.632265	(41,42]	41.3849	1.2494	0.448272	0.948247	1.55055	(41,42]	41.3885	0.945908	0.127409	0.860313	1.0315	(41,42]	41.3872	0.656549	0.0915509	0.580011	0.733088
	(42,43]	42.4107	0.27802	0.24123	0.115959	0.44008	(42,43]	42.4317	0.960414	0.377128	0.707056	1.21377	(42,43]	42.4289	0.74845	0.0795099	0.695034	0.801865	(42,43]	42.4287	0.521352	0.0681256	0.464398	0.578306
	(43,44]	43.4856	0.255718	0.229073	0.101825	0.409611	(43,44]	43.4608	0.999649	0.43429	0.707889	1.29141	(43,44]	43.4574	0.787794	0.084256	0.73119	0.844398	(43,44]	43.4551	0.542164	0.0885265	0.468154	0.616174
	(44,45]	44.4325	0.185555	0.17356	0.0689562	0.302154	(44,45]	44.4224	0.803363	0.360521	0.561161	1.04556	(44,45]	44.4278	0.645491	0.0823513	0.590166	0.700815	(44,45]	44.4263	0.436621	0.0524713	0.392754	0.480488
	(45,46]	45.4333	0.182141	0.172557	0.0662157	0.298066	(45,46]	45.433	0.900576	0.44165	0.603872	1.19728	(45,46]	45.4372	0.730712	0.0948667	0.666979	0.794444	(45,46]	45.4374	0.485802	0.0652007	0.431293	0.540311
	(46,47]	46.4982	0.158814	0.16047	0.0510082	0.266619	(46,47]	46.5289	0.817366	0.416814	0.537346	1.09738	(46,47]	46.5197	0.681531	0.093927	0.61843	0.744632	(46,47]	46.5078	0.468992	0.0831111	0.399509	0.538475
	(47,48]	47.5875	0.110836	0.106556	0.0392505	0.182421	(47,48]	47.5542	0.687825	0.38872	0.426679	0.948971	(47,48]	47.5645	0.595189	0.0867224	0.536928	0.65345	(47,48]	47.5664	0.394919	0.0624019	0.34275	0.447088
	(48,49]	48.4455	0.0829226	0.0820062	0.0278301	0.138015	(48,49]	48.4803	0.505734	0.29759	0.305811	0.705657	(48,49]	48.4826	0.461917	0.0498478	0.428429	0.495406	(48,49]	48.4847	0.29576	0.0536988	0.250867	0.340654
	(49,50]	49.363	0.0842662	0.0834047	0.0282342	0.140298	(49,50]	49.4046	0.602619	0.362223	0.359274	0.845963	(49,50]	49.4038	0.528367	0.0896411	0.468145	0.588589	(49,50]	49.4139	0.354037	0.0528863	0.309823	0.398251
	(50,51]	50.4575	0.0680219	0.0645807	0.024636	0.111408	(50,51]	50.4622	0.538756	0.339041	0.310985	0.766527	(50,51]	50.4628	0.524528	0.10408	0.454606	0.59445	(50,51]	50.4668	0.341899	0.0492116	0.300757	0.383041
	(51,52]	51.4224	0.0508709	0.0430705	0.0219358	0.0798061	(51,52]	51.4355	0.402799	0.264502	0.225104	0.580494	(51,52]	51.4494	0.40211	0.0774224	0.350097	0.454123	(51,52]	51.4439	0.261405	0.0296731	0.236598	0.286212
	(52,53]	52.4251	0.0440415	0.0361511	0.0197548	0.0683281	(52,53]	52.4533	0.441427	0.311049	0.232462	0.650393	(52,53]	52.4561	0.454581	0.0740993	0.4048	0.504362	(52,53]	52.4611	0.29644	0.0393792	0.263518	0.329362
	(53,54]	53.4359	0.0359313	0.0320218	0.0144188	0.0574439	(53,54]	53.4985	0.355399	0.25539	0.183826	0.526973	(53,54]	53.5079	0.368651	0.0811921	0.314106	0.423197	(53,54]	53.4854	0.240974	0.0370823	0.209973	0.271976
	(54,55]	54.5235	0.0302819	0.0236007	0.0144267	0.046137	(54,55]	54.5175	0.350614	0.258322	0.177071	0.524157	(54,55]	54.5284	0.356069	0.0829739	0.300327	0.411812	(54,55]	54.5061	0.257392	0.0480131	0.217252	0.297532
	(55,56]	55.4864	0.0218055	0.0178188	0.0098346	0.0337763	(55,56]	55.5228	0.244415	0.18079	0.122958	0.365871	(55,56]	55.5226	0.273426	0.0721074	0.224983	0.321868	(55,56]	55.5148	0.171228	0.0312265	0.145122	0.197334
	(56,57]	56.4979	0.0214955	0.0204063	0.00778635	0.0352046	(56,57]	56.461	0.258449	0.196313	0.126564	0.390334	(56,57]	56.4443	0.302779	0.086037	0.244978	0.360579	(56,57]	56.449	0.195677	0.0426048	0.160059	0.231296
	(57,58]	57.5797	0.0168481	0.0157969	0.00623556	0.0274605	(57,58]	57.487	0.228133	0.184818	0.103971	0.352295	(57,58]	57.4927	0.262716	0.0901306	0.202166	0.323267	(57,58]	57.4744	0.17483	0.0377647	0.143258	0.206403
	(58,59]	58.464	0.0164255	0.0119216	0.00789724	0.0249537	(58,59]	58.5281	0.197156	0.16576	0.085797	0.308516	(58,59]	58.5375	0.230912	0.0822522	0.175654	0.286169	(58,59]	58.5251	0.169917	0.0394821	0.136909	0.202924
	(59,60]	59.5326	0.0127246	0.00826904	0.0071694	0.0182798	(59,60]	59.4138	0.148549	0.129563	0.0615068	0.235591	(59,60]	59.451	0.183608	0.0691122	0.137178	0.230039	(59,60]	59.4541	0.133511	0.0300419	0.108395	0.158627
	(60,61]	60.5407	0.0130516	0.00857563	0.00729037	0.0188127	(60,61]	60.4555	0.169462	0.141806	0.0741952	0.264728	(60,61]	60.4329	0.201331	0.0805475	0.147218	0.255443	(60,61]	60.4119	0.136792	0.0371202	0.105759	0.167826
	(61,62]	61.5214	0.0126944	0.00817016	0.00684986	0.018539	(61,62]	61.4709	0.143724	0.111313	0.0689426	0.218505	(61,62]	61.4898	0.174579	0.0787396	0.121681	0.227477	(61,62]	61.5006	0.114846	0.0331668	0.0871179	0.142574
	(62,63]	62.5296	0.00774665	0.00601746	0.00344202	0.0120513	(62,63]	62.4132	0.109507	0.0969271	0.0443909	0.174624	(62,63]	62.4535	0.139534	0.0506215	0.105526	0.173542	(62,63]	62.4368	0.0923882	0.0258508	0.0707764	0.114
	(63,64]	63.3473	0.0116453	0.00529402	0.00785823	0.0154325	(63,64]	63.4188	0.116352	0.0978521	0.0506138	0.18209	(63,64]	63.4511	0.152118	0.0739118	0.102464	0.201773	(63,64]	63.471	0.111005	0.0356146	0.0812305	0.14078
	(64,65]	64.3384	0.00876566	0.00714546	0.00327317	0.0142581	(64,65]	64.4387	0.0854579	0.0730194	0.0364028	0.134513	(64,65]	64.4471	0.107631	0.052834	0.0721366	0.143125	(64,65]	64.4892	0.0753072	0.023045	0.0560411	0.0945733
	(65,66]	65.5927	0.00603935	0.00423448	0.00278444	0.00929426	(65,66]	65.3911	0.0775896	0.0717036	0.0294185	0.125761	(65,66]	65.4197	0.104827	0.0535228	0.0688699	0.140784	(65,66]	65.4101	0.0731874	0.0211137	0.0555359	0.0908388
	(66,67]	66.2314	0.0114437	0.00777624	0.00588091	0.0170065	(66,67]	66.3543	0.074628	0.0634617	0.0319939	0.117262	(66,67]	66.3529	0.0892355	0.0513258	0.0547544	0.123717	(66,67]	66.368	0.0709364	0.0266012	0.0486973	0.0931756
	(67,68]	67.3604	0.0117201	0.00457861	0.00820068	0.0152395	(67,68]	67.3705	0.0669011	0.0510996	0.032572	0.10123	(67,68]	67.3663	0.102525	0.0575543	0.0638598	0.141191	(67,68]	67.4025	0.0635846	0.0238951	0.0436078	0.0835614
	(68,69]	68.4385	0.00885064	0.00393023	0.0058296	0.0118717	(68,69]	68.4298	0.0560236	0.0534663	0.0201045	0.0919427	(68,69]	68.4321	0.0838212	0.0560155	0.0461895	0.121453	(68,69]	68.4324	0.0509259	0.0203755	0.0338916	0.0679602
	(69,70]	69.4087	0.00712289	0.00528525	0.00357221	0.0106736	(69,70]	69.5464	0.052771	0.0431151	0.0238059	0.0817361	(69,70]	69.4763	0.0757073	0.0519339	0.0408176	0.110597	(69,70]	69.5308	0.0477715	0.0162042	0.0342245	0.0613186
	(70,71]	70.4139	0.00627893	0.00189582	0.00428939	0.00826847	(70,71]	70.4861	0.0388767	0.0352759	0.015178	0.0625754	(70,71]	70.457	0.0523748	0.038641	0.0264154	0.0783341	(70,71]	70.4273	0.0410147	0.0174338	0.0264397	0.0555898
	(71,72]	71.5974	0.00862113	0.0039775	0.004447	0.0127953	(71,72]	71.4892	0.0485427	0.0354806	0.0247065	0.0723789	(71,72]	71.3986	0.0674026	0.039319	0.0409878	0.0938175	(71,72]	71.3686	0.0430988	0.0204402	0.0260104	0.0601872
	(72,73]	72.4173	0.00834275	0.00537734	0.00384718	0.0128383	(72,73]	72.514	0.0333509	0.0333754	0.010929	0.0557728	(72,73]	72.4	0.0434755	0.0315556	0.0222762	0.0646748	(72,73]	72.3768	0.0298936	0.0108466	0.0208257	0.0389616
	(73,74]	73.4914	0.0128121	0.0116787	0.00201106	0.0236131	(73,74]	73.4691	0.0283698	0.0250059	0.0115707	0.045169	(73,74]	73.4391	0.0406647	0.0277144	0.022046	0.0592835	(73,74]	73.478	0.0365702	0.0100559	0.0281632	0.0449771
	(74,75]	74.4452	0.00750043	0.00564236	0.00370984	0.011291	(74,75]	74.4405	0.031855	0.0190856	0.0171845	0.0465254	(74,75]	74.4457	0.0317634	0.0170518	0.0203078	0.043219	(74,75]	74.495	0.0225644	0.0130037	0.011693	0.0334357
	(75,76]	75.6223	0.00698538	0.00343832	0.00411087	0.00985988	(75,76]	75.4674	0.0259969	0.0194375	0.0120922	0.0399016	(75,76]	75.4264	0.0433191	0.0277582	0.0246709	0.0619673	(75,76]	75.4179	0.0275439	0.0157324	0.0143913	0.0406966
	(76,77]	76.4423	0.0117576	0.00287865	0.00460662	0.0189085	(76,77]	76.3831	0.0307238	0.0280179	0.010681	0.0507665	(76,77]	76.4895	0.0357558	0.0258416	0.0183952	0.0531164	(76,77]	76.5125	0.0186778	0.0126633	0.00809101	0.0292647
	(77,78]	77.4941	0.00695693	0.00254358	0.00460451	0.00930935	(77,78]	77.4635	0.0174315	0.0120536	0.00880892	0.0260542	(77,78]	77.3672	0.0290483	0.0158639	0.0177	0.0403967	(77,78]	77.5063	0.0204117	0.0100012	0.0120505	0.0287729
	(78,79]	78.4653	0.00552045	0.00222883	0.00318143	0.00785947	(78,79]	78.3439	0.0159103	0.0105115	0.00712254	0.0246981	(78,79]	78.4737	0.0195382	0.0134886	0.0104765	0.0286	(78,79]	78.5056	0.0151821	0.00797248	0.0085169	0.0218472
	(79,80]	79.5705	0.00474687	0.00104707	0.00377849	0.00571525	(79,80]	79.4839	0.0167198	0.00793276	0.00938321	0.0240564	(79,80]	79.422	0.0130497	0.00694573	0.00724298	0.0188565	(79,80]	79.5394	0.00845818	0.00517922	0.0036682	0.0132482
	(80,81]	80.5105	0.00455559	0.000883149	0.0031503	0.00596087	(80,81]	80.6239	0.0106451	0.00902388	0.00229944	0.0189908	(80,81]	80.3712	0.00707624	0.00447475	0.00333525	0.0108172	(80,81]	80.4312	0.00531743	0.00150012	0.00374315	0.00689171
	(84,85]	84.4379	0.00503648	0	0.00503648	0.00503648	(81,82]	81.375	0.00408091	0.00226505	0.00126848	0.00689333	(81,82]	81.3878	0.00443193	0.00304162	0.00161891	0.00724496	(81,82]	81.1135	0.00606439	0.00291639	-0.00118033	0.0133091
							(82,83]	82.1804	0.00605897	0.00302553	0.00124468	0.0108733	(82,83]	82.553	0.00627904	0.00156486	0.00433601	0.00822207	(82,83]	82.7345	0.00270351	0.000399143	0.00171198	0.00369503
							(83,84]	83.5002	0.00468269	0.00221703	0.00192988	0.0074355	(83,84]	83.3984	0.00465138	0.00207739	0.00134579	0.00795697	(84,85]	84.0848	0.00276639	0.000491447	0.00154557	0.00398721
							(84,85]	84.4975	0.0030713	0.000684213	0.00222173	0.00392086	(85,86]	85.6399	0.00305383	0.000636557	0.00204092	0.00406673	(85,86]	85.0941	0.00312668	0	0.00312668	0.00312668
							(85,86]	85.2379	0.00257512	0.000367229	0.00199078	0.00315947	(87,88]	87.8834	0.00240834	0	0.00240834	0.00240834
							(86,87]	86.3643	0.00452074	0.000356649	0.00363477	0.0054067	(91,92]	91.267	0.00259229	0	0.00259229	0.00259229

## Sheet: Figure 3
Figure 3
Figure 3D Inflammation
Diet	Temp	Weeks	CV								PS								PT
Chow	TA	23	0.419702	0.794051	0.204871	0.41424	0.741515	0.220356	1.11961	0.457534	0.299836	0.512285	0.166676	0.271847	0.309114	0.105575	0.355524	0.194039	4.75958	3.37408	2.09954	3.77903	3.91858	2.57957	5.01913	4.53781
GAN	TA	4	0.703597	0.549185	1.02963	0.576897	1.21974	2.62267	0.179867	0.140673	0.371303	0.883975	0.799391	0.636547	0.415367	2.40127	0.342829	0.179835	3.4239	3.09335	2.15714	3.1416	2.31935	4.56649	2.7915	1.62889
GAN	TA	12	3.95468	0.336937	0.366054	2.69535	0.232344	0.248616	0.651806	0.164921	3.10592	0.596489	0.074716	1.87063	0.157383	0.209423	0.974846	0.05362	3.79647	4.39732	1.77281	3.15416	2.01358	2.09386	5.09811	1.18515
GAN	TA	23	0.22583	0.460689	0.775165	0.137934	0.333814	0.203985	0.507476	0.431617	0.067807	0.104435	0.332371	0.112584	0.26349	0.166774	0.327134	0.219088	1.29181	1.54622	1.55575	1.98548	4.40345	2.84633	3.22916	2.36275
GAN	TA	32	0.838335	0.499948	0.178607	0.211896	0.417198	0.435186	0.466297		0.644753	0.565218	0	0.150315	0.148703	0.676747	0.428282		5.0032	3.55168	0	2.01943	1.65601	3.05525	2.96845
Figure 3E Inflammation
Diet	Temp	Weeks	CV								PS								PT
Chow	TN	23	0.141528	0.333218	0.553814	0.571924	0.320381	0.244466	0.223119	0.998518	0.250101	0.325002	0.414287	0.451933	0.117503	0.259	0.286854	0.513658	4.17099	3.35619	4.23886	4.74435	2.65428	4.72791	6.23093	5.76177
GAN	TN	4	1.59307	0.62507	1.99085	4.90727	0.880475	3.65551	0.366369	0.394617	2.5897	1.06569	2.69193	4.48556	2.22499	3.44919	0.329809	0.886408	7.99304	4.31671	9.50703	5.48564	7.66176	7.77988	2.02882	5.78259
GAN	TN	12	0.301949	0.402999	0.586635	0.202267	0.959506	0.28087	0.153045	0.087968	0.280594	0.458113	0.614175	0.064106	0.367637	0.242074	0.136697	0.25651	1.27648	2.11369	2.68512	2.17084	3.80356	2.48721	3.07097	2.18514
GAN	TN	23	1.16419	7.28401	0.405041	0.534436	1.21547	0.403364	0.646628	0.370546	0.543134	9.45456	0.503809	0.815313	0.846721	0.363217	0.681802	0.287959	3.18505	14.7962	3.33634	3.30164	4.18865	3.64509	5.84358	2.43942
GAN	TN	32	0.103618	0.703708	1.13522	2.72769	1.18609	0.85971	1.43525		0.101803	0.422689	0.843218	2.41179	0.497656	1.4234	0.943872		0.778615	2.53461	5.02663	9.34394	4.13099	5.37706	4.60128
Figure 3F Inflammation
Diet	Temp	Weeks	CV										PS										PT
Chow	TA	0	0.305976	0	0.197138	0.157397	0	0	0.166097	0.236868	0.15758	0.486281	0.046848	0	0	0.05202	0.056991	0.121662	0.178864	0	0	0.164926	0.905177	0.24947	0	0.733265	1.43683	0.359289	1.67611	2.06324	0.474018	2.07657
Chow	TA	12	0.175485	0.179357	0.233734	0.100561	0.199967	0.089589	0.278225	0	0.424001	0.110097	0.024366	0.192248	0.175273	0.222845	0.047553	0.052874	0.092262	0.05347	0.152775	0.10799	0.889348	1.04939	1.17807	0.870244	0.634255	0.748549	0.886644	0.37492	0.705279	0.712161
CDAHFD	TA	2	0.088815	1.90811	0.175125	0	0.434881	0.178182	0	0	0.351909	0.313014	0.337735	0.740592	0.267092	0.200605	0.303128	0.263311	0.510314	0.196012	0.485799	0.339689	1.23171	1.29715	0.773215	0.173834	1.88985	1.06899	0.299743	0.56881	2.01278	0.692827
CDAHFD	TA	4	0.525014	0.090096	0.471151	0.106463	1.09414	2.67885	0.75577	0.180438	0	0.409853	0.666985	0.205092	0.585569	0.290859	0.290245	1.28693	0.762053	0.456414	0.726893	1.09472	1.86376	0.726441	2.183	1.05171	1.14031	2.33686	2.4061	1.30181	1.93237	2.16901
CDAHFD	TA	8	2.24538	2.06472	3.51868	2.16144	4.06868	1.22418	3.10405	1.11762	1.32011	1.07853	0.580532	0.913126	1.29103	0.579628	1.72971	0.736681	1.70646	0.540632	0.8924	0.65513	0.893953	1.90207	1.91774	1.42887	4.59321	1.4504	2.54632	1.90165	1.30718	1.88814
CDAHFD	TA	12	2.50423	3.61277	1.6879	2.16539	1.59438	0.919307	2.08213	2.27919	3.2946	1.91119	1.26303	1.27243	1.09926	0.681666	1.02938	0.543307	0.847344	0.833379	1.44826	0.657917	2.16971	1.42233	1.5869	1.54675	1.72342	1.73007	2.13532	1.85103	2.92877	1.08186
Figure 3G Inflammation
Diet	Temp	Weeks	CV										PS										PT
Chow	TN	0	1.9069	0.971433	0.655122								0.806726	0.92949	0.392817								13.9343	15.2792	11.5955
CDAHFD	TN	4	28.2407	22.79	33.1765	16.3531	20.7839	34.4024	23.9791	47.2787	34.2403	31.8074	12.9579	13.1773	13.7085	10.6013	11.8605	19.5247	18.612	24.3744	16.808	17.8399	28.3265	28.5338	26.4244	24.0455	21.1171	34.3082	23.9239	31.6021	33.3053	32.224
CDAHFD	TN	6	22.7957	32.5267	37.1058	38.2421	25.0202	30.5427	28.9224	22.4234	26.6537	24.9888	15.1088	23.5345	30.0254	25.6559	15.8338	18.447	17.456	13.1753	14.5907	17.0521	22.9079	33.3732	39.6641	39.8475	31.8251	32.0501	32.0527	27.1941	26.6378	30.1183
CDAHFD	TN	8	40.2123	33.4694	37.0935	46.7104	33.6593	36.6593	41.6633	0*	32.1901	29.7253	25.7739	26.521	26.0886	36.3974	27.8893	23.7666	28.6851	0.044428*	23.0415	18.5023	31.6638	41.6602	35.035	43.3412	39.4165	35.8251	44.2664	0.085237*	32.15	26.1456
Figure 3H Inflammation
Diet	Temp	Weeks	CV										PS										PT
Chow (aged)	TA	0	0.176654	1.05434	0.692316	0.107593	0.161548	0.929934	0.45848	0.365971	0.317582		0.199577	0.212875	0.141785	0.22312	0.091827	0.36957	0.25106	0.383384	0.413244		2.73516	1.12833	2.45113	1.01275	0.101205	6.3208	1.56926	1.65767	0.831451
Chow (aged)	TA	12	0.447462	0.829797	0.39326	0.565133	0.59799	0.74588	0.056392	0.317005	0.360321		0.051588	0.127382	0.018231	0.12289	0.057189	0.233793	0.016239	0.167012	0.481122		0.914996	1.55623	1.84668	2.29725	0.974431	3.15441	0.348907	1.71581	4.05826
CDAHFD (aged)	TA	2	0.457069	0.235437	1.22192	0	1.01552	0.593449	0.055069	0.933772	0.277754	0.606367	0.373731	0.204008	1.02802	2.15997	0.540459	0.399487	0.111051	0.462047	0.549712	0.934012	1.93346	0.841065	0.860975	2.12568	1.74057	1.19094	0.350926	3.03712	1.95633	1.17827
CDAHFD (aged)	TA	4	0.211947	0.328089	0.443656	0.203059	0	2.69055	0.599526	0.293796	0.41027	0.11308	0.195421	0.170118	0.15012	0.191478	0.136473	0.969157	0.23268	0.646797	0.387614	0.120393	2.06109	0.65005	0.990594	0.800036	0.470083	2.92932	1.0612	1.36398	1.12565	1.64946
CDAHFD (aged)	TA	8	2.67047	2.0479	1.87783	1.5314	0.826491	1.08805	1.39667	1.42552	1.95098	1.3869	2.49876	1.96918	1.40675	1.46308	1.07722	0.896623	1.0618	1.23211	1.33504	0.890282	5.3215	1.86192	3.1351	1.21717	1.38677	2.66723	2.93933	2.90389	2.15249	2.35747
CDAHFD (aged)	TA	12	2.42093	3.20814	1.72802	2.78588	2.36324	3.85479	3.80931				1.19314	1.39609	1.26978	1.28223	1.32669	2.80385	2.10786				2.0027	1.90728	4.01613	2.78978	2.90638	18.45984*	4.48254

## Sheet: Figure 4C-G
Figure 4C-G
Figure 4C SHG
Diet	Temp	Weeks	CV						PS						PT
Chow	TA	23	0.133184	0.126669	0.279784	0.214698			0.17024	0.186115	0.0881337	0.218649			0.0355946	0.0535219	0.115256	0.0530696
GAN	TA	4	0.342719	0.405408	0.234813	0.103957	0.0807808		0.0833602	0.144524	0.14903	0.132497	0.109507		0.14858	0.0490605	0.00966066	0.1297	0.23315
GAN	TA	12	0.0657324	0.0814566	0.0277416	0.111245	0.211868	0.0825117	0.0648488	0.0427188	0.0592119	0.0676075	0.129808	0.116105	0.137711	0.119153	0.0183998	0.143371	0.193639	0.0897644
GAN	TA	23	0.0721856	0.0525526	0.0674765	0.06465	0.0442322	0.0588087	0.146213	0.165488	0.121587	0.256046	0.163622	0.125004	0.021729	0.0371571	0.021798	0.151241	0.0222506	0.0193381
GAN	TA	32	0.101242	0.0744735	0.036163	0.0298758	0.0864309	0.120161	0.827961	0.485952	0.140928	0.120587	1.0344	0.893514	0.0841858	0.0508511	0.0133731	0.0148539	0.0684566	0.0535892
Figure 4D SHG
Diet	Temp	Weeks	CV							PS							PT
Chow	TN	23	0.155518	0.202763	0.158213	0.19643				0.265931	0.243417	0.293426	0.378067				0.182563	0.278417	0.0758199	0.25337
GAN	TN	4	0.11578	0.161639	0.221764	0.0824134	0.409*	0.0865771		0.075076	0.123706	0.141707	0.112034	1.169*	0.128489		0.161471	0.13058	0.177252	0.10754	0.179*	0.096897
GAN	TN	12	0.0679568	0.088137	0.0898238	0.0526762	0.0642719	0.139487		0.153206	0.0709162	0.179514	0.0694467	0.0667057	0.233282		0.0403286	0.144201	0.222782	0.133027	0.0770804	0.277609
GAN	TN	23	0.108903	0.142*	0.207359	0.209186	0.217887	0.0740508	0.204498	0.782594	3.412*	0.8959	0.900172	1.248	0.348546	1.09902	0.380647	3.092*	0.31835	0.207139	0.366237	0.0311598	0.301206
GAN	TN	32	0.0849265	0.12227	0.119532	0.194034	0.220692	0.211989		1.11935	1.44468	1.37561	1.16561	1.59501	1.80083		0.224052	0.338133	0.533171	0.179753	0.275067	0.614866
Figure 4E SHG
Diet	Temp	Weeks	CV										PS										PT
Chow	TA	0	0.259501	0.148264	0.167585	0.167162	0.228119	0.149309	0.193706	0.128445	0.229407	0.168521	0.264864	0.297455	0.200952	0.296119	0.301048	0.21169	0.250842	0.151917	0.240205	0.202036	0.109843	0.175303	0.174125	0.147997	0.197406	0.0570109	0.125617	0.286637	0.221377	0.166871
Chow	TA	12	0.364846	0.252508	0.198383	0.113517	0.429767	0.231125	0.276837	0.0959336	0.243649	0.326482	0.364873	0.299967	0.282438	0.298885	0.287986	0.250912	0.248798	0.190965	0.311243	0.319113	0.53765	0.24003	0.251642	0.050106	0.254969	0.110844	0.310379	0.0880093	0.326389	0.282175
CDAHFD	TA	2	0.112349	0.170754	0.136851	0.191161	0.256273	0.27152	0.16962	0.177569	0.161233	0.148865	0.249757	0.437142	0.120452	0.227611	0.365252	0.226999	0.458863	0.205515	0.122968	0.399489	0.0367619	0.127662	0.234975	0.13773	0.182574	0.146699	0.233055	0.143075	0.127575	0.128994
CDAHFD	TA	4	0.0980753	0.119403	0.174689	0.159507	0.177427	0.247328	0.117145	0.0746566	0.242227	0.167101	0.452824	0.299733	0.30209	0.263229	0.704318	1.653	0.266201	0.168717	0.522084	0.533522	0.0597781	0.0621432	0.0556195	0.126812	0.376492	0.626489	0.0589079	0.0145732	0.14913	0.220071
CDAHFD	TA	8	0.153165	0.118512	0.118351	0.133494	0.258999	0.113408	0.187671	0.111253	0.156765	0.145035	1.41837	1.72894	1.38745	1.64604	2.40409	0.688651	2.31019	1.1696	1.65619	1.31005	0.173232	0.0913155	0.112201	0.642763	0.221613	0.138775	0.602836	0.271455	0.0952735	0.170304
CDAHFD	TA	12	0.190613	0.166377	0.145492	0.162316	0.213732	0.142612	0.199638	0.214269	0.181646	0.184877	2.62547	2.2098	3.85385	2.92415	2.39429	1.55872	3.07048	4.18747	4.49339	3.18602	0.359727	0.209757	0.416619	0.139637	0.289732	0.203166	0.324691	0.287726	0.333497	0.194936
Figure 4F SHG
Diet	Temp	Weeks	CV										PS										PT
Chow	TN	0	0.160119	0.186593	0.139055								0.125109	0.0771884	0.143744								0.308552	0.11966	0.204548
CDAHFD	TN	4	0.111025	0.092683	0.105224	0.225505	0.386575	0.217828	0.138492	0.180139	0.341925	0.310704	0.208363	0.23032	0.2162	0.268677	0.215441	0.689825	0.363018	0.264699	0.542014	0.412549	0.182593	0.220699	0.262006	0.221767	0.071469	1.04504	0.249065	0.302805	0.244019	0.235534
CDAHFD	TN	6	0.0987509	0.103149	0.341693	0.0958071	0.14861	0.338682	0.0856776	0.159921	0.100201	0.119429	0.430361	0.580696	0.468123	0.47393	0.844558	0.360127	0.50799	0.63548	0.648837	0.752333	0.113647	0.0765923	0.0684103	0.153965	0.188335	0.0574386	0.076787	0.311713	0.115929	0.114677
CDAHFD	TN	8	0.129882	0.104216	0.111161	0.18999	0.161669	0.157866	0.145472	0.0916053	0.106496	0.0845697	1.6798	1.52478	1.2718	1.83054	1.78887	1.45111	2.06157	1.83047	1.73223	0.948585	0.262138	0.153663	0.107229	0.501995	0.147678	0.349036	0.543413	0.150729	0.134361	0.227139
Figure 4G SHG
Diet	Temp	Weeks	CV										PS										PT
Chow (aged)	TA	0	0.192075	0.271132	0.264298	0.263777	0.229918	0.302197	0.279454	0.283322	0.272877		0.815694	0.791897	1.14926	0.666475	0.270812	0.615826	0.547242	0.313141	0.400214		0.347125	0.385564	0.315329	0.359218	0.121741	0.573908	0.182385	0.142111	0.461483
Chow (aged)	TA	12	0.30352	0.378987	0.332545	0.412875	0.245297	0.320023	0.416646	0.272413	0.234419	0.283261	0.621937	0.619664	0.589171	0.5234	0.447286	0.427832	0.575432	0.467268	0.59561	0.612203	0.877092	0.423654	0.832575	0.433486	0.491551	0.291649	0.806706	0.183236	0.206541	1.10032
CDAHFD (aged)	TA	2	0.0770861	0.0692474	0.154765	0.199*	0.132962	0.124226	0.0929445	0.193146	0.121082	0.169503	0.43062	0.414657	0.335747	0.333*	0.446539	0.324549	0.375759	0.624996	0.512396	0.423295	0.0443062	0.0323984	0.0827992	0.107*	0.06873	0.0978823	0.0535324	0.413765	0.109747	0.197452
CDAHFD (aged)	TA	4	0.0174732	0.0903958	0.0619703	0.11554	0.0970332	0.154*	0.139582	0.0695543	0.173807	0.0817933	0.250885	0.412451	0.232037	0.739185	0.607434	3.217*	1.64496	0.316754	0.480885	0.54292	0.00318229	0.0510503	0.0249357	0.0438785	0.0539144	0.980*	0.204039	0.0225208	0.0259833	0.0614101
CDAHFD (aged)	TA	8	0.173923	0.172896	0.154522	0.331564	0.229042	0.179151	0.149443	0.235935	0.345707	0.150612	2.45434	2.33233	2.18234	2.8498	2.87708	2.28142	1.1895	2.46683	3.47951	2.30789	0.384738	0.324183	0.108577	0.429401	0.364825	0.238212	0.138971	0.393152	0.355291	0.123185
CDAHFD (aged)	TA	12	0.183152	0.136441	0.232801	0.235574	0.194118	0.241982	0.23304				2.84718	2.10598	4.83814	3.69451	4.23054	2.88636	4.69016				0.13276	0.193531	0.211004	0.577907	0.543229	0.532842	0.620718

## Sheet: Figure 4H
Figure 4H
Heatmap
Sample list	Housing temp	Diet	Timepoint	Zone	SHG	Str	ShortStr	LongStr	ThinStr	ThickStr	StrArea	StrLength	StrWidth	Intersection	SHGAgg	StrAgg	ShortStrAgg	LongStrAgg	ThinStrAgg	ThickStrAgg	StrAreaAgg	StrLengthAgg	StrWidthAgg	SHGDis	StrDis	ShortStrDis	LongStrDis	ThinStrDis	ThickStrDis	StrAreaDis	StrLengthDis	StrWidthDis
1	TA	GAN	4	CV	0.342719	12.8988	9.76525	3.13358	2.31755	10.5813	1741.28	56.9092	16.9949	54.4841	0.320306	6.16924	3.60144	2.5678	1.29478	4.87446	3402.62	85.7568	23.9168	0.0224131	6.72959	6.1638	0.565786	1.02277	5.70682	218.269	30.4637	10.6493
2	TA	GAN	4	CV	0.405408	11.628	9.03299	2.59502	2.08768	9.54033	2284.9	50.4496	17.1592	58.7932	0.385983	5.42913	3.3881	2.04102	1.02634	4.40278	4659.27	73.4267	24.916	0.0194253	6.19888	5.64489	0.553992	1.06133	5.13755	205.369	30.3256	10.3657
3	TA	GAN	4	CV	0.234813	13.4219	11.0444	2.37756	2.0431	11.3788	1146.53	42.9538	14.3167	35.1471	0.210352	5.36586	3.60633	1.75954	0.785248	4.58062	2569.13	62.9167	20.3922	0.0244612	8.05607	7.43805	0.61802	1.25785	6.79821	198.992	29.6573	10.27
4	TA	GAN	4	CV	0.103957	15.1968	12.2105	2.9863	2.4353	12.7615	448.314	41.7433	14.504	17.9518	0.0785826	6.85693	4.43524	2.4217	1.18364	5.6733	751.062	57.2765	19.4124	0.0253747	8.33988	7.77527	0.564609	1.25166	7.08822	199.398	28.9722	10.4684
5	TA	GAN	4	CV	0.0807808	10.2287	7.93328	2.29539	1.85694	8.37172	517.57	43.6375	15.0144	14.2314	0.0635272	4.82805	3.00722	1.82084	0.949105	3.87895	862.318	58.9884	20.0126	0.0172536	5.40061	4.92606	0.474552	0.907839	4.49277	209.371	29.9141	10.5462
6	TA	GAN	12	CV	0.0657324	11.252	9.09611	2.15594	2.0651	9.18695	382.849	39.7238	13.5179	10.277	0.0455471	4.45722	2.80998	1.64723	0.872064	3.58515	669.694	55.8296	18.7142	0.0201853	6.79483	6.28613	0.508704	1.19303	5.6018	194.687	29.1589	10.1093
7	TA	GAN	12	CV	0.0814566	9.97528	7.59276	2.38251	2.31633	7.65894	535.157	45.7431	14.1418	13.4889	0.0620849	4.21152	2.51488	1.69664	1.00475	3.20677	966.111	64.3439	19.5458	0.0193717	5.76376	5.07789	0.685876	1.31159	4.45217	220.263	32.1517	10.1931
8	TA	GAN	12	CV	0.0277416	6.03728	5.1775	0.859779	1.09198	4.9453	301.141	34.9501	12.3987	4.3491	0.0171172	2.20907	1.61287	0.596197	0.376545	1.83252	507.812	46.2565	17.0178	0.0106244	3.82821	3.56463	0.263582	0.715436	3.11278	181.882	28.4258	9.73329
9	TA	GAN	12	CV	0.111245	9.78387	8.07155	1.71231	1.75086	8.03301	745.158	41.538	14.3935	18.5767	0.0942063	3.98622	2.70887	1.27735	0.666206	3.32002	1548.81	58.9817	20.7955	0.0170383	5.79764	5.36268	0.434961	1.08465	4.71299	192.599	29.5444	9.99169
10	TA	GAN	12	CV	0.211868	17.4701	13.0671	4.40304	3.47982	13.9903	794.785	50.0058	15.6485	37.066	0.17879	7.92073	4.61135	3.30938	1.71387	6.20686	1479.31	71.965	21.7249	0.0330779	9.54938	8.45573	1.09366	1.76595	7.78343	227.009	31.7917	10.6085
11	TA	GAN	12	CV	0.0825117	13.0757	10.2471	2.82863	2.81084	10.2649	413.551	41.7122	13.7379	13.645	0.0587738	5.49715	3.42756	2.06958	1.16229	4.33486	700.69	56.8936	18.8017	0.0237379	7.57859	6.81955	0.759045	1.64855	5.93004	205.274	30.7004	10.0648
12	TA	GAN	23	CV	0.0721856	11.1363	8.92802	2.20826	2.43621	8.70007	424.806	41.9991	13.545	11.0271	0.0502838	4.35478	2.81138	1.54341	0.940291	3.41449	756.732	58.6082	18.7542	0.0219018	6.78149	6.11664	0.664852	1.49592	5.28558	211.658	31.3335	10.1998
13	TA	GAN	23	CV	0.0525526	9.40495	7.88236	1.52259	1.84841	7.55654	366.2	37.043	12.5321	8.19565	0.034895	3.3334	2.30581	1.02759	0.607781	2.72562	686.051	50.7412	17.3342	0.0176576	6.07155	5.57655	0.494997	1.24063	4.83092	190.595	29.5224	9.89572
14	TA	GAN	23	CV	0.0674765	13.4407	11.1317	2.30906	2.39808	11.0427	329.01	36.9121	12.8839	10.0583	0.0413419	4.87993	3.27772	1.60221	0.879644	4.00028	555.209	49.9051	17.4869	0.0261346	8.56082	7.85396	0.706857	1.51843	7.04239	200.07	29.5057	10.2601
15	TA	GAN	23	CV	0.06465	11.8781	9.60283	2.2753	2.4664	9.41173	356.698	40.1333	13.1648	10.1224	0.0424371	4.62823	3.02776	1.60047	0.949534	3.6787	600.912	54.8267	18.1669	0.0222129	7.2499	6.57508	0.674826	1.51687	5.73304	200.795	30.7532	9.97152
16	TA	GAN	23	CV	0.0442322	7.98257	6.4802	1.50237	1.47658	6.50599	363.141	38.0454	13.3148	7.12499	0.0286306	2.92093	1.90215	1.01878	0.535181	2.38574	642.377	51.8496	18.8112	0.0156016	5.06165	4.57805	0.483597	0.941402	4.12025	202.003	30.0794	10.143
17	TA	GAN	23	CV	0.0588087	9.93958	7.97612	1.96346	2.30316	7.63642	387.752	41.2441	13.1864	8.75743	0.0378891	3.64157	2.37789	1.26368	0.842452	2.79912	681.877	56.6393	18.5089	0.0209196	6.29801	5.59823	0.699779	1.4607	4.83731	217.686	32.3426	10.1088
18	TA	GAN	32	CV	0.101242	15.849	12.4386	3.41047	2.18844	13.6606	418.636	40.2696	15.2424	16.2418	0.0743877	7.23245	4.42676	2.80569	1.05369	6.17875	674.056	54.1002	20.6201	0.026854	8.61659	8.01181	0.604782	1.13475	7.48184	204.246	28.6607	10.7285
19	TA	GAN	32	CV	0.0744735	7.26803	5.4959	1.77212	1.18721	6.08082	671.53	45.8229	16.6436	13.1519	0.060366	3.14465	1.80108	1.34357	0.474883	2.66977	1258.06	65.3856	24.2944	0.0141075	4.12338	3.69482	0.428553	0.712325	3.41105	224.222	30.9036	10.8087
20	TA	GAN	32	CV	0.036163	7.41304	6.31891	1.09413	1.40762	6.00542	319.704	35.5292	12.1987	5.61203	0.0221679	2.50789	1.77028	0.737616	0.424129	2.08376	579.289	48.625	17.0975	0.0139951	4.90515	4.54863	0.356514	0.983488	3.92166	186.984	28.8336	9.69407
21	TA	GAN	32	CV	0.0298758	6.05997	4.84228	1.21768	1.54771	4.51226	323.095	39.4895	12.1184	4.00015	0.0172886	2.21345	1.45667	0.756785	0.569011	1.64444	511.882	51.6005	15.9066	0.0125872	3.84651	3.38562	0.460899	0.978699	2.86782	214.459	32.5203	9.93851
22	TA	GAN	32	CV	0.0864309	6.59351	5.03047	1.56304	1.19773	5.39578	859.077	47.7947	15.9601	16.4149	0.0746885	2.74879	1.52112	1.22767	0.473104	2.27569	1780.7	72.7943	23.9403	0.0117424	3.84472	3.50935	0.335365	0.724628	3.12009	200.157	29.9213	10.2546
23	TA	GAN	32	CV	0.120161	14.4531	11.356	3.09709	2.35622	12.0969	544.858	42.5466	14.9585	17.8417	0.0932555	6.06666	3.75295	2.31371	0.953418	5.11324	1007.41	59.4599	21.1083	0.0269057	8.38644	7.60306	0.783382	1.4028	6.98364	210.255	30.3117	10.5097
24	TA	CDAHFD	2	CV	0.112349	18.226	13.5848	4.64114	4.88095	13.345	7362.91	845.443	254.09	22.0066	0.0810349	8.18194	4.89506	3.28688	1.8762	6.30574	5310.7	508.176	155.33	0.0313143	10.044	8.68979	1.35425	3.00475	7.03929	2052.21	337.267	98.7603
25	TA	CDAHFD	2	CV	0.170754	14.1265	9.56954	4.55692	4.26694	9.85953	11190.6	891.582	258.506	31.4842	0.141898	6.58683	3.56269	3.02414	1.57421	5.01262	9299.44	595.718	180.909	0.0288562	7.53964	6.00685	1.53278	2.69273	4.84691	1891.12	295.864	77.5974
26	TA	CDAHFD	2	CV	0.136851	15.7126	11.4864	4.22614	4.58735	11.1252	8968.7	882.27	255.396	18.6745	0.103971	6.42951	3.57596	2.85355	2.13113	4.29838	6813.84	551.547	158.358	0.0328806	9.28306	7.91047	1.37259	2.45622	6.82684	2154.86	330.723	97.0381
27	TA	CDAHFD	2	CV	0.191161	17.7297	12.5551	5.17455	4.76604	12.9636	12528	1049.39	306.584	32.7086	0.158447	8.03418	4.11241	3.92177	2.2877	5.74648	10384	722.073	207.259	0.0327146	9.69548	8.44269	1.25279	2.47834	7.21714	2143.98	327.319	99.3244
28	TA	CDAHFD	2	CV	0.256273	14.6558	10.0622	4.59361	3.86447	10.7913	16795.1	948.29	272.164	54.2775	0.233187	7.5831	3.82072	3.76239	1.96869	5.61441	15282.1	711.437	201.244	0.0230857	7.0727	6.24148	0.831225	1.89578	5.17693	1512.95	236.853	70.9201
29	TA	CDAHFD	2	CV	0.27152	24.6193	17.3048	7.31456	6.04624	18.5731	17794.4	1348.9	413.635	54.6073	0.224969	11.467	6.20261	5.2644	2.64089	8.82612	14743.6	888.322	275.624	0.0465512	13.1523	11.1021	2.05016	3.40535	9.74695	3050.78	460.579	138.011
30	TA	CDAHFD	2	CV	0.16962	10.7414	6.11299	4.62841	2.88184	7.85956	11116.2	779.208	242.041	32.2242	0.151517	6.06933	2.3142	3.75512	1.52825	4.54108	9929.81	604.102	190.616	0.018103	4.67207	3.79879	0.873284	1.35359	3.31848	1186.4	175.106	51.4248
31	TA	CDAHFD	2	CV	0.177569	18.7277	12.8267	5.90101	5.30031	13.4274	11637.2	1113.78	316.977	26.9962	0.146896	8.6925	4.02823	4.66427	2.75616	5.93634	9626.98	789.891	219.018	0.0306731	10.0352	8.79851	1.23674	2.54415	7.4911	2010.19	323.893	97.9592
32	TA	CDAHFD	2	CV	0.161233	18.9212	14.1951	4.72609	4.94474	13.9765	10566.5	921.642	281.97	28.9116	0.126657	8.02259	4.642	3.38059	1.88371	6.13888	8300.57	561.881	173.162	0.0345759	10.8986	9.5531	1.34551	3.06103	7.83758	2265.97	359.761	108.808
33	TA	CDAHFD	2	CV	0.148865	18.0503	12.2821	5.76825	5.47395	12.5764	9756.04	992.672	293.524	25.2508	0.115066	8.25998	4.0417	4.21828	2.35439	5.90559	7540.97	639.246	195.414	0.0337993	9.79033	8.24036	1.54997	3.11956	6.67077	2215.07	353.426	98.1101
34	TA	CDAHFD	4	CV	0.0980753	12.5528	8.72587	3.8269	4.07117	8.4816	6427.46	674.958	186.091	15.9997	0.0746395	5.75391	2.98552	2.76839	1.79131	3.9626	4891.57	432.833	118.605	0.0234358	6.79885	5.74034	1.0585	2.27985	4.51899	1535.89	242.125	67.4861
35	TA	CDAHFD	4	CV	0.119403	15.0552	10.8296	4.22555	4.58432	10.4709	7825.19	793.698	226.838	21.1145	0.0930078	6.96286	3.85349	3.10937	2.04634	4.91652	6095.36	514.516	148.142	0.0263951	8.09233	6.97614	1.11618	2.53799	5.55434	1729.83	279.182	78.6958
36	TA	CDAHFD	4	CV	0.174689	21.3535	14.8823	6.47121	5.68315	15.6703	11448.4	1138.79	337.867	32.2651	0.137993	10.2448	5.30427	4.94055	2.45512	7.7897	9043.48	762.434	225.858	0.036696	11.1087	9.578	1.53066	3.22803	7.88063	2404.91	376.355	112.008
37	TA	CDAHFD	4	CV	0.159507	15.3919	10.3153	5.07664	5.37368	10.0183	10453.5	926.964	249.703	31.1484	0.12942	6.91288	3.37543	3.53745	2.18728	4.7256	8481.67	609.905	166.634	0.0300875	8.47907	6.93988	1.53919	3.1864	5.29267	1971.82	317.059	83.0682
38	TA	CDAHFD	4	CV	0.177427	11.9393	7.48917	4.45009	3.52751	8.41175	11627.9	796.478	252.432	30.0924	0.15299	5.61688	2.33358	3.2833	1.73662	3.88026	10026.3	552.666	184.932	0.0244372	6.32238	5.15559	1.16679	1.79089	4.53149	1601.52	243.812	67.4997
39	TA	CDAHFD	4	CV	0.247328	13.002	7.5052	5.49677	2.13176	10.8702	16208.9	917.899	352.346	57.8922	0.231339	8.38609	3.4531	4.933	1.23325	7.15284	15161	770.806	302.57	0.0159885	4.61587	4.0521	0.563771	0.89851	3.71736	1047.82	147.093	49.776
40	TA	CDAHFD	4	CV	0.117145	16.8477	12.3352	4.51249	4.20021	12.6475	7677.19	804.004	246.91	20.8918	0.0855198	7.4948	4.20021	3.29459	1.84247	5.65233	5604.63	485.696	150.768	0.0316248	9.35289	8.13498	1.21791	2.35774	6.99515	2072.56	318.307	96.1424
41	TA	CDAHFD	4	CV	0.0746566	13.9323	11.1113	2.82101	2.8901	11.0422	4892.69	557.748	186.312	10.7889	0.0459034	5.12388	3.28158	1.84229	1.01326	4.11062	3008.33	283.567	94.7928	0.0287532	8.80846	7.82975	0.978718	1.87684	6.93163	1884.37	274.181	91.5189
42	TA	CDAHFD	4	CV	0.242227	21.0351	13.172	7.86312	6.01003	15.0251	15874.6	1296.87	409.645	46.6028	0.208277	11.5443	5.18365	6.36061	3.08014	8.46412	13649.7	958.332	310.499	0.0339498	9.49084	7.98833	1.50251	2.92989	6.56095	2224.94	338.539	99.146
43	TA	CDAHFD	4	CV	0.167101	19.8812	13.7788	6.10245	5.01856	14.8627	10951.2	1056.71	332.218	30.8983	0.13408	9.88865	5.16704	4.72161	2.3608	7.52784	8787.04	723.778	229.045	0.0330218	9.99258	8.61173	1.38085	2.65776	7.33482	2164.11	332.935	103.172
44	TA	CDAHFD	8	CV	0.153165	14.8321	9.43943	5.3927	4.05552	10.7766	10037.8	901.92	275.984	23.8141	0.124934	7.44246	3.24618	4.19628	1.82982	5.61263	8187.7	638.126	197.167	0.0282307	7.38967	6.19325	1.19642	2.2257	5.16397	1850.13	263.794	78.8174
45	TA	CDAHFD	8	CV	0.118512	12.2298	8.35422	3.87555	2.41245	9.81732	7766.83	644.594	218.914	19.0427	0.0945483	5.85242	2.82569	3.02673	1.0722	4.78022	6196.31	432.652	148.091	0.0239642	6.37735	5.52853	0.848824	1.34025	5.0371	1570.51	211.942	70.8229
46	TA	CDAHFD	8	CV	0.118351	10.8391	7.04057	3.79857	2.2541	8.58504	7756.23	644.079	206.958	20.6625	0.10023	6.16398	3.01938	3.1446	1.41925	4.74473	6568.7	485.622	153.602	0.0181203	4.67516	4.0212	0.653966	0.83485	3.84031	1187.53	158.456	53.3562
47	TA	CDAHFD	8	CV	0.133494	13.5818	9.06168	4.52016	3.16304	10.4188	8748.64	737.361	248.232	23.5198	0.109867	6.97792	3.44088	3.53705	1.45329	5.52464	7200.21	509.556	178.626	0.0236271	6.60392	5.62081	0.983107	1.70975	4.89416	1548.43	227.805	69.6059
48	TA	CDAHFD	8	CV	0.258999	22.8618	16.2515	6.61032	4.05945	18.8024	16973.7	1185.14	428.283	45.7374	0.218764	11.3006	5.91089	5.38975	1.86515	9.43548	14336.9	821.747	301.309	0.0402349	11.5612	10.3406	1.22058	2.1943	9.36691	2636.83	363.395	126.974
49	TA	CDAHFD	8	CV	0.113408	14.6598	10.1491	4.51072	3.27814	11.3817	7432.28	735.097	237.98	19.7606	0.0866788	7.17256	3.95999	3.21257	1.46861	5.70396	5680.58	477.207	158.992	0.0267289	7.48727	6.18912	1.29814	1.80953	5.67773	1751.71	257.89	78.988
50	TA	CDAHFD	8	CV	0.187671	16.4782	11.0789	5.39931	3.1387	13.3395	12299.2	912.722	323.133	32.7134	0.158237	8.2204	3.81127	4.40912	1.49462	6.72578	10370.2	643.83	233.369	0.0294341	8.25776	7.26758	0.990184	1.64408	6.61368	1928.99	268.892	89.7642
51	TA	CDAHFD	8	CV	0.111253	12.6059	8.63945	3.96649	3.14084	9.46509	7291.06	677.46	221.801	18.3769	0.087933	6.22211	3.28554	2.93656	1.38742	4.83469	5762.78	450.582	154.493	0.0233198	6.38383	5.3539	1.02992	1.75343	4.6304	1528.29	226.877	67.308
52	TA	CDAHFD	8	CV	0.156765	16.4638	10.7507	5.71315	3.67443	12.7894	10273.8	927.266	308.57	29.2532	0.131024	8.91346	4.20782	4.70564	1.87278	7.04069	8586.82	678.377	228.747	0.0257409	7.55037	6.54286	1.00751	1.80166	5.74871	1686.96	248.89	79.823
53	TA	CDAHFD	8	CV	0.145035	12.2667	7.75858	4.50813	2.83418	9.43252	9505.04	775.467	252.205	24.8523	0.125165	6.75776	3.04675	3.71101	1.47909	5.27867	8202.79	584.615	194.578	0.0198708	5.50895	4.71183	0.797114	1.35509	4.15385	1302.25	190.852	57.6274
54	TA	CDAHFD	12	CV	0.190613	16.3781	10.7638	5.6142	3.50888	12.8692	12492	965.618	330.973	36.6307	0.166078	9.21204	4.49729	4.71474	1.75938	7.45266	10884.1	729.533	255.713	0.024535	7.16602	6.26656	0.899459	1.7495	5.41652	1607.93	236.085	75.2597
55	TA	CDAHFD	12	CV	0.166377	17.9394	12.4978	5.44158	3.71248	14.2269	10903.7	943.584	325.262	28.047	0.136834	9.21763	4.8186	4.39903	1.77996	7.43767	8967.57	664.455	232.471	0.0295431	8.72178	7.67924	1.04255	1.93252	6.78926	1936.13	279.129	92.7912
56	TA	CDAHFD	12	CV	0.145492	14.1856	9.11018	5.07541	2.57422	11.6114	9534.98	799.619	285.74	28.4442	0.125165	7.95999	3.52358	4.43642	1.36014	6.59986	8202.83	605.519	219.809	0.020327	6.22559	5.5866	0.63899	1.21408	5.01151	1332.15	194.1	65.9318
57	TA	CDAHFD	12	CV	0.162316	17.8582	12.1367	5.72148	3.24843	14.6098	10637.6	929.865	327.825	30.1663	0.13348	9.68815	4.88897	4.79919	1.63238	8.05578	8747.73	668.124	239.213	0.0288366	8.17004	7.24775	0.922293	1.61605	6.55399	1889.83	261.742	88.6122
58	TA	CDAHFD	12	CV	0.213732	17.1675	11.2818	5.88571	3.62518	13.5423	14007.1	999.094	344.823	41.9917	0.187296	9.31297	4.44814	4.86483	1.66675	7.64622	12274.6	742.574	262.45	0.0264364	7.85456	6.83368	1.02088	1.95843	5.89613	1732.53	256.52	82.373
59	TA	CDAHFD	12	CV	0.142612	11.9457	7.98222	3.96352	2.34501	9.60073	9346.19	685.046	233.976	25.3996	0.120044	5.93149	2.66687	3.26462	1.28745	4.64403	7867.23	490.845	166.095	0.0225672	6.01425	5.31535	0.698904	1.05755	4.9567	1478.96	194.202	67.8811
60	TA	CDAHFD	12	CV	0.199638	19.6766	12.7447	6.93184	3.62426	16.0523	13083.4	1110.03	405.242	39.7895	0.172683	11.295	5.2499	6.04513	1.92121	9.37382	11316.9	846.347	317.308	0.0269547	8.38155	7.49483	0.886713	1.70305	6.6785	1766.5	263.679	87.9343
61	TA	CDAHFD	12	CV	0.214269	15.5581	10.1999	5.35824	2.85933	12.6988	14042.3	947.902	350.696	43.7429	0.192911	9.22674	4.57733	4.64941	1.50175	7.725	12642.6	745.788	283.785	0.0213576	6.33137	5.62255	0.708825	1.35758	4.97379	1399.69	202.114	66.9103
62	TA	CDAHFD	12	CV	0.181646	14.2257	8.57083	5.65488	2.98116	11.2446	11904.4	930.226	321.194	33.9479	0.162256	8.61741	3.67987	4.93754	1.77938	6.83803	10633.6	745.456	261.236	0.0193903	5.6083	4.89096	0.717341	1.20178	4.40652	1270.77	184.77	59.9581
63	TA	CDAHFD	12	CV	0.184877	17.8565	11.8445	6.01197	3.49951	14.3569	12116.1	996.817	359.352	33.7388	0.156769	9.85409	4.86178	4.9923	1.71304	8.14104	10274	731.966	273.852	0.028108	8.00237	6.9827	1.01967	1.78646	6.21591	1842.09	264.851	85.5003
64	TA	CDAHFD-Aged	2	CV	0.0770861	8.35727	5.64387	2.7134	2.35885	5.99842	5051.91	458.392	138.688	14.6089	0.0622072	4.21843	2.12007	2.09836	1.013	3.20543	4076.81	311.749	96.3644	0.0148789	4.13884	3.5238	0.615037	1.34585	2.79299	975.101	146.643	42.3234
65	TA	CDAHFD-Aged	2	CV	0.0692474	9.35631	6.60547	2.75084	2.72497	6.63134	4538.2	467.242	139.68	11.3311	0.0507097	4.05296	2.12996	1.923	1.12966	2.92331	3323.31	282.249	85.5565	0.0185377	5.30335	4.47551	0.827839	1.59532	3.70803	1214.89	184.993	54.1235
66	TA	CDAHFD-Aged	2	CV	0.154765	18.7305	13.3552	5.37528	4.83568	13.8948	10142.7	955.605	297.435	26.7415	0.121291	9.00723	5.08473	3.9225	2.06502	6.94221	7948.95	623.067	197.104	0.0334736	9.72324	8.27046	1.45278	2.77066	6.95258	2193.73	332.538	100.331
67	TA	CDAHFD-Aged	2	CV	0.198621	23.9657	17.2214	6.7443	6.05727	17.9085	13016.8	1229.67	389.796	36.481	0.158187	11.4848	6.41224	5.07254	2.6107	8.87408	10366.9	811.938	264.317	0.040434	12.481	10.8092	1.67176	3.44658	9.03438	2649.88	417.732	125.479
68	TA	CDAHFD-Aged	2	CV	0.132962	15.4948	10.6664	4.82842	4.22487	11.27	8713.78	833.79	254.634	25.2614	0.104961	7.46211	3.87371	3.5884	1.86553	5.59658	6878.71	550.557	171.475	0.0280009	8.03274	6.79271	1.24003	2.35934	5.6734	1835.06	283.233	83.1582
69	TA	CDAHFD-Aged	2	CV	0.124226	14.5034	10.3356	4.16778	3.68731	10.8161	8141.29	746.376	239.266	22.4814	0.098424	7.08411	3.92196	3.16215	1.54197	5.54214	6450.31	488.316	162.253	0.0258023	7.41932	6.41369	1.00563	2.14534	5.27397	1690.98	258.06	77.0122
70	TA	CDAHFD-Aged	2	CV	0.0929445	13.9284	9.86927	4.05913	4.00125	9.92715	6091.21	666.5	198.555	13.61	0.0633154	5.69436	3.00275	2.69162	1.55564	4.13873	4149.44	373.552	115.048	0.0296291	8.23404	6.86652	1.36752	2.44561	5.78843	1941.77	292.947	83.5074
71	TA	CDAHFD-Aged	2	CV	0.193146	15.3572	9.26818	6.08898	3.98747	11.3697	12658	989.661	312.791	32.8374	0.165678	8.11504	3.23308	4.88196	2.09073	6.02432	10857.9	734.198	234.154	0.0274679	7.24211	6.03509	1.20702	1.89674	5.34537	1800.14	255.463	78.6374
72	TA	CDAHFD-Aged	2	CV	0.121082	11.8513	7.61698	4.23432	3.07078	8.78052	7935.21	679.797	213.63	24.0265	0.102569	6.50142	3.0348	3.46662	1.70332	4.7981	6721.95	498.774	158.566	0.0185129	5.34988	4.58218	0.767695	1.36746	3.98242	1213.26	181.023	55.0634
73	TA	CDAHFD-Aged	2	CV	0.169503	15.3679	10.2596	5.10822	3.94186	11.426	11108.6	904.113	279.516	31.9453	0.144281	7.98092	3.68267	4.29825	2.01953	5.96139	9455.58	656.095	204.221	0.0252226	7.38694	6.57697	0.809972	1.92233	5.46461	1652.99	248.018	75.2944
74	TA	CDAHFD-Aged	4	CV	0.0174732	3.49762	2.901	0.596621	0.525464	2.97216	1145.12	126.943	46.1423	1.89386	0.00932195	1.13303	0.782722	0.350309	0.164208	0.968824	610.923	55.9749	20.0886	0.00815124	2.36459	2.11828	0.246311	0.361256	2.00333	534.2	70.9684	26.0537
75	TA	CDAHFD-Aged	4	CV	0.0903958	10.571	7.50804	3.06295	2.61844	7.95254	5924.18	556.125	167.35	14.8355	0.0704965	4.94516	2.61844	2.32673	1.19462	3.75054	4620.06	363.806	109.76	0.0198993	5.62582	4.8896	0.736218	1.42382	4.202	1304.12	192.32	57.5893
76	TA	CDAHFD-Aged	4	CV	0.0619703	9.10727	6.72954	2.37772	2.34103	6.76624	4061.28	423.627	134.078	9.44485	0.0445127	3.88215	2.23095	1.6512	0.902654	2.97949	2917.19	250.548	82.0192	0.0174575	5.22512	4.49859	0.726527	1.43838	3.78674	1144.1	173.079	52.0588
77	TA	CDAHFD-Aged	4	CV	0.11554	13.6248	9.31532	4.30945	3.42256	10.2022	7572	721.539	226.372	20.6485	0.0924049	6.6487	3.30352	3.34518	1.51783	5.13087	6055.85	490.399	155.81	0.0231347	6.97607	6.0118	0.964269	1.90473	5.07134	1516.15	231.14	70.5627
78	TA	CDAHFD-Aged	4	CV	0.0970332	13.1316	9.37418	3.75745	3.42294	9.7087	6359.16	649.57	203.081	16.5624	0.0737257	6.08349	3.31403	2.76947	1.38473	4.69876	4831.69	412.747	131.91	0.0233075	7.04814	6.06016	0.987984	2.0382	5.00994	1527.48	236.823	71.1709
79	TA	CDAHFD-Aged	4	CV	0.154067	12.1967	8.03841	4.15826	2.48966	9.70701	10096.9	736.718	261.254	30.048	0.136816	6.80683	3.29747	3.50936	1.21834	5.58848	8966.35	564.66	205.628	0.0172515	5.38984	4.74094	0.6489	1.27131	4.11853	1130.6	172.058	55.6266
80	TA	CDAHFD-Aged	4	CV	0.139582	13.7713	9.29878	4.47249	3.32433	10.4469	9147.62	758.872	247.35	20.9807	0.109862	6.14801	2.86373	3.28428	1.52198	4.62603	7199.94	494.158	162.451	0.0297192	7.62326	6.43505	1.18821	1.80235	5.82092	1947.68	264.714	84.8989
81	TA	CDAHFD-Aged	4	CV	0.0695543	11.6645	8.87279	2.79167	2.56968	9.09478	4558.31	493.809	161.024	9.65311	0.0449287	4.68193	2.74458	1.93735	1.00231	3.67962	2944.45	264.075	87.5553	0.0246256	6.98253	6.12821	0.854317	1.56737	5.41516	1613.87	229.733	73.4688
82	TA	CDAHFD-Aged	4	CV	0.173807	9.78145	6.95192	2.82953	2.26806	7.5134	11390.6	588.643	167.514	24.9117	0.152421	4.32925	2.22373	2.10552	1.06384	3.26541	9989.06	401.654	106.604	0.0213859	5.4522	4.72819	0.724005	1.20421	4.24799	1401.55	186.989	60.9093
83	TA	CDAHFD-Aged	4	CV	0.0817933	9.03447	6.02782	3.00665	2.62174	6.41273	5360.4	502.255	152.886	14.9969	0.0663346	4.59712	2.23683	2.36029	1.27093	3.3262	4347.3	348.45	107.693	0.0154587	4.43735	3.79099	0.646357	1.35081	3.08653	1013.1	153.805	45.1934
84	TA	CDAHFD-Aged	8	CV	0.173923	21.5686	15.1311	6.43747	4.15517	17.4134	11398.2	1057.68	377.499	27.2917	0.135315	10.671	5.52281	5.14823	1.82932	8.84172	8868.03	704.741	259.298	0.0386077	10.8975	9.60829	1.28924	2.32585	8.57168	2530.19	352.939	118.201
85	TA	CDAHFD-Aged	8	CV	0.172896	13.2807	8.43055	4.85013	2.53153	10.7491	11330.9	826.422	288.158	27.0267	0.146161	6.92425	2.96528	3.95897	1.36435	5.55991	9578.8	608.965	214.237	0.0267351	6.35643	5.46527	0.891162	1.16719	5.18924	1752.11	217.457	73.9214
86	TA	CDAHFD-Aged	8	CV	0.154522	20.4332	14.013	6.42019	4.67376	15.7594	10126.8	1013.44	344.489	28.6912	0.121322	10.4869	5.39728	5.08958	1.99591	8.49095	7950.93	681.675	242.564	0.0332006	9.9463	8.61569	1.33061	2.67785	7.26845	2175.84	331.761	101.925
87	TA	CDAHFD-Aged	8	CV	0.331564	35.9387	23.8954	12.0433	7.68294	28.2557	21729.4	1912.52	682.86	61.4908	0.276207	19.2438	9.3852	9.85856	3.14054	16.1032	18101.5	1359.2	510.778	0.0553571	16.6949	14.5102	2.18472	4.5424	12.1525	3627.88	553.318	172.082
88	TA	CDAHFD-Aged	8	CV	0.229042	23.2681	15.3771	7.89104	4.63067	18.6374	15010.5	1238.19	449.122	45.3414	0.191877	12.5892	5.99422	6.595	2.06558	10.5236	12574.9	883.29	333.563	0.037165	10.6789	9.38285	1.29605	2.5651	8.1138	2435.65	354.904	115.559
89	TA	CDAHFD-Aged	8	CV	0.179151	16.5544	10.3443	6.21011	3.88684	12.6676	11740.8	994.344	337.521	32.7731	0.152716	9.31958	4.22252	5.09706	2.00526	7.31432	10008.4	741.613	259.257	0.0264342	7.23482	6.12177	1.11305	1.88158	5.35324	1732.39	252.731	78.2634
90	TA	CDAHFD-Aged	8	CV	0.149443	14.3404	9.56025	4.78013	3.11993	11.2205	9793.9	792.154	266.149	22.4973	0.119699	7.02923	3.36426	3.66497	1.50358	5.52565	7844.56	536.021	183.271	0.0297446	7.31115	6.196	1.11515	1.61635	5.6948	1949.34	256.133	82.8778
91	TA	CDAHFD-Aged	8	CV	0.235935	19.5636	12.5755	6.98806	4.39766	15.1659	15462.3	1148.78	396.582	42.4254	0.204081	10.339	4.57838	5.76063	2.02563	8.31338	13374.7	840.254	299.98	0.0318544	9.22454	7.99711	1.22743	2.37202	6.85252	2087.61	308.529	96.6028
92	TA	CDAHFD-Aged	8	CV	0.345707	30.4038	19.0798	11.324	6.65865	23.7452	22656.3	1829.25	639.244	69.2586	0.302546	17.7274	8.08705	9.64038	3.34562	14.3818	19827.7	1407.1	506.932	0.0431612	12.6764	10.9927	1.68367	3.31303	9.36338	2828.61	422.152	132.312
93	TA	CDAHFD-Aged	8	CV	0.150612	16.7583	11.1662	5.5921	3.36968	13.3886	9870.53	879.905	313.236	27.2337	0.121973	8.43921	3.89826	4.54096	1.44157	6.99764	7993.62	608.543	225.869	0.0286395	8.31908	7.26793	1.05115	1.9281	6.39098	1876.92	271.362	87.3674
94	TA	CDAHFD-Aged	12	CV	0.183152	19.266	12.4685	6.79754	4.08306	15.1829	12003	1073.74	372.733	32.8082	0.152113	10.495	4.93748	5.5575	1.95836	8.53662	9968.88	774.509	279.692	0.0310389	8.77102	7.53098	1.24004	2.1247	6.64632	2034.17	299.235	93.0401
95	TA	CDAHFD-Aged	12	CV	0.136441	16.4767	11.6632	4.8135	2.96429	13.5124	8941.83	808.001	286.708	19.9604	0.102926	7.4592	3.76769	3.69151	1.35748	6.10172	6745.35	514.219	186.458	0.0335156	9.01752	7.89553	1.122	1.60681	7.41071	2196.48	293.782	100.25
96	TA	CDAHFD-Aged	12	CV	0.232801	17.7223	11.4746	6.24761	2.99151	14.7307	15256.9	1041.25	386.425	34.8019	0.192853	8.44534	3.63409	4.81125	1.38776	7.05758	12638.8	728.674	275.098	0.039948	9.27691	7.84056	1.43636	1.60375	7.67316	2618.03	312.573	111.327
97	TA	CDAHFD-Aged	12	CV	0.235574	17.1016	11.2801	5.82141	3.25478	13.8468	15438.6	1050.03	380.428	42.3773	0.208168	9.22499	4.38931	4.83568	1.67389	7.5511	13642.5	797.587	294.339	0.0274059	7.87658	6.89084	0.985734	1.58089	6.29568	1796.07	252.447	86.0886
98	TA	CDAHFD-Aged	12	CV	0.194118	16.7281	11.5255	5.20259	2.96194	13.7661	12721.7	922.851	340.04	34.2312	0.164186	8.13384	3.76766	4.36618	1.3275	6.80633	10760.1	653.731	245.623	0.0299323	8.59424	7.75784	0.836404	1.63444	6.9598	1961.64	269.12	94.4171
99	TA	CDAHFD-Aged	12	CV	0.241982	18.6482	12.3018	6.34642	3.48538	15.1628	15858.5	1071.92	387.652	37.0151	0.207274	9.31037	4.14404	5.16633	1.60547	7.70489	13583.9	767.09	284.08	0.034708	9.33781	8.15772	1.18009	1.87991	7.4579	2274.62	304.834	103.571
100	TA	CDAHFD-Aged	12	CV	0.23304	14.751	9.17664	5.57441	2.86435	11.8867	15272.5	970.861	352.013	43.0256	0.211534	8.53937	3.71627	4.8231	1.36174	7.17763	13863.1	765.688	286.28	0.0215059	6.21167	5.46037	0.751304	1.50261	4.70907	1409.41	205.173	65.733
101	TN	GAN	4	CV	0.11578	14.4878	11.4367	3.0511	2.28998	12.1978	523.735	43.5194	15.0318	21.0665	0.091114	6.4596	3.95121	2.50839	1.16485	5.29475	924.4	61.5012	20.7158	0.0246657	8.02816	7.48545	0.542712	1.12513	6.90303	201.353	29.051	10.4583
102	TN	GAN	4	CV	0.161639	15.1923	12.029	3.16329	2.20582	12.9864	697.275	44.6553	15.6829	31.2935	0.135588	6.74471	4.23589	2.50881	1.04231	5.7024	1317.46	63.7833	22.2273	0.0260509	8.44755	7.79308	0.654473	1.16351	7.28404	202.103	29.3831	10.4578
103	TN	GAN	4	CV	0.221764	21.357	16.1308	5.22626	3.53832	17.8187	680.504	49.1439	16.3308	40.786	0.187415	10.4666	6.14439	4.32226	2.01988	8.44676	1173.49	69.3588	22.2136	0.034349	10.8904	9.98639	0.904001	1.51844	9.37195	206.705	29.7156	10.6769
104	TN	GAN	4	CV	0.0824134	10.0453	8.32854	1.71676	1.42957	8.61573	537.668	39.8586	14.751	14.9148	0.0646923	4.05897	2.74427	1.3147	0.59991	3.45906	1044.52	56.2862	21.2742	0.0177211	5.98634	5.58427	0.402068	0.829663	5.15668	194.003	28.72	10.3281
105	TN	GAN	4	CV	0.0865771	10.5335	8.12541	2.40805	1.87293	8.66054	538.656	46.006	15.793	16.786	0.0698682	5.10479	3.1192	1.98559	0.999834	4.10495	896.978	63.6241	21.2972	0.0167089	5.42868	5.00621	0.422465	0.873095	4.55558	201.713	29.4391	10.6171
106	TN	GAN	12	CV	0.0679568	11.331	9.09561	2.23541	2.14304	9.18798	393.046	40.6254	13.8779	10.4135	0.0471622	4.61247	2.91281	1.69965	0.899092	3.71337	670.101	56.4621	19.1404	0.0207946	6.71856	6.1828	0.53576	1.24395	5.47461	202.841	29.7531	10.265
107	TN	GAN	12	CV	0.088137	14.128	11.0553	3.07267	2.81557	11.3124	408.844	42.4966	14.3721	14.8617	0.0637398	6.50277	4.14497	2.3578	1.27296	5.2298	642.381	56.0151	18.951	0.0243971	7.62523	6.91037	0.714865	1.5426	6.08263	209.684	30.9682	10.4672
108	TN	GAN	12	CV	0.0898238	10.9732	8.8622	2.11098	1.81035	9.16284	536.462	44.2441	14.4385	14.6854	0.0701367	4.58142	3.02596	1.55546	0.771195	3.81022	1003.29	64.2256	20.1904	0.0196871	6.39177	5.83624	0.555522	1.03915	5.35261	201.856	29.9221	10.3157
109	TN	GAN	12	CV	0.0526762	11.0214	9.00022	2.02116	2.30332	8.71806	313.227	37.732	12.5589	8.02706	0.0322359	4.38206	2.99431	1.38775	0.881019	3.50104	482.104	48.5427	16.4472	0.0204404	6.63931	6.0059	0.633412	1.4223	5.21702	201.765	30.5968	9.99258
110	TN	GAN	12	CV	0.0642719	11.4441	9.20584	2.23826	1.96695	9.47715	368.061	38.9705	13.6196	10.2541	0.0442886	4.63683	2.91035	1.72648	0.918734	3.7181	625.965	54.2722	18.5728	0.0199833	6.80727	6.29549	0.511778	1.04822	5.75905	192.387	28.5477	10.2457
111	TN	GAN	12	CV	0.139487	17.8261	13.4695	4.35667	3.27687	14.5493	512.81	46.5779	15.6251	21.3215	0.105573	7.75213	4.4066	3.34552	1.59162	6.16051	892.51	67.0177	21.9241	0.0339139	10.074	9.06287	1.01115	1.68525	8.38878	220.625	30.8491	10.7778
112	TN	GAN	23	CV	0.108903	16.6209	12.6062	4.01472	2.9881	13.6328	429.402	42.5543	15.2391	18.3186	0.0795306	7.5362	4.39899	3.13722	1.29045	6.24576	691.61	56.709	21.0004	0.0293724	9.08474	8.20723	0.877503	1.69765	7.38708	211.888	30.8124	10.4599
113	TN	GAN	23	CV	0.207359	17.0846	12.77	4.31461	2.93021	14.1544	795.423	47.2776	16.5566	43.1213	0.176606	7.92771	4.56914	3.35857	1.37198	6.55572	1459.95	66.3735	23.2078	0.0307536	9.15691	8.20086	0.956043	1.55823	7.59868	220.104	30.7451	10.7983
114	TN	GAN	23	CV	0.209186	15.1819	11.45	3.73195	2.55484	12.6271	902.997	49.5053	16.8801	37.6873	0.180227	6.56769	3.59818	2.96951	1.1236	5.44409	1798.41	74.503	24.8184	0.0289589	8.61424	7.8518	0.762441	1.43125	7.18299	220.315	30.4465	10.8278
115	TN	GAN	23	CV	0.217887	17.9752	13.1818	4.79339	2.82383	15.1514	794.395	47.7864	17.4977	40.2277	0.183766	8.163	4.36626	3.79675	1.36446	6.79855	1475.35	68.1451	25.2654	0.0341211	9.81221	8.81557	0.996646	1.45937	8.35284	227.895	30.8496	11.0356
116	TN	GAN	23	CV	0.0740508	9.68025	7.69683	1.98342	1.6933	7.98695	501.329	41.792	14.3114	13.1083	0.0560333	3.83066	2.36826	1.4624	0.692715	3.13794	958.635	59.9646	20.4882	0.0180174	5.84959	5.32858	0.521016	1.00059	4.84901	201.858	29.8915	10.2665
117	TN	GAN	23	CV	0.204498	24.9803	18.8331	6.14722	3.62454	21.3558	536.5	45.927	16.292	33.1501	0.160551	11.816	6.90113	4.91488	1.89926	9.91675	890.477	63.6857	22.1537	0.0439466	13.1643	11.932	1.23234	1.72528	11.4391	218.779	29.9872	11.0307
118	TN	GAN	32	CV	0.0849265	10.1008	7.1904	2.9104	1.83429	8.26651	551.02	46.081	16.465	13.5493	0.0655258	4.50623	2.28063	2.2256	0.764286	3.74194	952.97	64.0479	23.4707	0.0194006	5.59457	4.90977	0.6848	1.07	4.52457	227.263	31.6093	10.8221
119	TN	GAN	32	CV	0.12227	16.0335	11.2843	4.74918	2.63906	13.3944	499.772	46.8344	17.012	17.5634	0.0922728	7.66694	3.89034	3.77659	1.31953	6.3474	788.736	63.5462	23.4029	0.0299971	8.36652	7.39393	0.972586	1.31953	7.04698	234.971	31.5201	11.1556
120	TN	GAN	32	CV	0.119532	15.3634	11.3188	4.04457	2.36682	12.9966	509.889	44.6063	16.6025	18.587	0.090202	6.84881	3.69104	3.15776	1.00066	5.84815	863.14	61.8399	23.5902	0.0293295	8.51457	7.62776	0.886809	1.36617	7.1484	225.747	30.7443	10.9819
121	TN	GAN	32	CV	0.194034	11.6644	8.57506	3.08931	2.10404	9.56033	1090.17	51.7059	17.7709	31.5796	0.172102	5.07257	2.70156	2.37101	0.851785	4.22078	2223.5	78.7152	27.0475	0.0219316	6.5918	5.8735	0.718296	1.25225	5.33955	218.045	30.9215	10.6323
122	TN	GAN	32	CV	0.220692	16.0426	11.6901	4.35245	2.87775	13.1648	901.557	50.3898	17.5279	39.2139	0.190674	7.27797	3.91064	3.36733	1.212	6.06597	1716.96	73.5219	25.6314	0.0300184	8.76461	7.77949	0.985123	1.66575	7.09886	224.458	31.1813	10.799
123	TN	GAN	32	CV	0.211989	19.9767	14.2628	5.71389	2.97925	16.9974	695.458	48.5477	18.1113	37.9713	0.176666	9.37052	4.67899	4.69153	1.36732	8.0032	1235.57	69.7246	26.2296	0.0353234	10.6061	9.58377	1.02235	1.61193	8.9942	218.266	29.8379	10.9389
127	TN	CDAHFD	4	CV	0.111025	8.75291	5.90101	2.8519	2.04032	6.71259	7276.16	537.204	160.598	22.0795	0.0971357	4.81638	2.48783	2.32855	1.24391	3.57246	6365.88	407.041	119.077	0.0138896	3.93653	3.41318	0.523354	0.796409	3.14013	910.272	130.163	41.5214
128	TN	CDAHFD	4	CV	0.092683	6.99737	4.98549	2.01188	1.59182	5.40555	6074.07	396.849	126.682	17.0015	0.080448	3.52632	1.94556	1.58077	0.840127	2.6862	5272.24	284.224	89.2579	0.012235	3.47105	3.03993	0.431118	0.751693	2.71936	801.835	112.625	37.424
129	TN	CDAHFD	4	CV	0.105224	10.6577	7.38075	3.27696	2.59426	8.06345	6895.94	584.336	180.862	18.706	0.0881463	5.4085	2.76114	2.64736	1.50953	3.89898	5776.76	420.656	125.965	0.0170773	5.24921	4.6196	0.629601	1.08473	4.16447	1119.18	163.68	54.8969
130	TN	CDAHFD	4	CV	0.225505	9.5387	6.74527	2.79342	2.0969	7.4418	14778.7	602.245	187.572	47.4589	0.210345	4.89766	2.58813	2.30952	1.26107	3.63658	13785.2	457.049	138.89	0.0151596	4.64104	4.15714	0.4839	0.835828	3.80521	993.498	145.196	48.6818
131	TN	CDAHFD	4	CV	0.386575	13.4472	9.10346	4.3437	3.35347	10.0937	25334.6	1053.41	287.679	68.1511	0.367483	7.3976	3.61975	3.77785	2.18849	5.20911	24083.4	871.527	224.779	0.0190917	6.04955	5.48371	0.565846	1.16498	4.88458	1251.19	181.887	62.9003
132	TN	CDAHFD	4	CV	0.217828	12.3601	7.91833	4.44172	2.79664	9.56341	14275.6	859.168	262.933	35.7751	0.196571	6.47066	2.91728	3.55338	1.50251	4.96815	12882.5	658.966	199.932	0.0212569	5.8894	5.00105	0.888345	1.29413	4.59526	1393.09	200.202	63.0011
133	TN	CDAHFD	4	CV	0.138492	16.1952	11.6921	4.50313	3.71508	12.4801	9076.2	833.797	257.752	23.4726	0.111219	7.79203	4.15736	3.63467	1.97012	5.82191	7288.85	568.672	171.315	0.0272728	8.40317	7.53471	0.868461	1.74496	6.6582	1787.35	265.125	86.437
134	TN	CDAHFD	4	CV	0.180139	15.1938	9.83221	5.36163	3.8023	11.3915	11805.6	946.331	284.668	32.5461	0.155049	8.19607	3.70244	4.49363	2.25834	5.93773	10161.3	712.628	210.274	0.0250907	6.99777	6.12977	0.868	1.54396	5.4538	1644.34	233.703	74.3944
135	TN	CDAHFD	4	CV	0.341925	7.82444	4.8646	2.95984	1.97012	5.85432	22408.4	633.552	182.238	47.7029	0.329499	4.42576	1.84873	2.57702	1.28851	3.13725	21594.1	525.198	144.967	0.0124253	3.39868	3.01586	0.382819	0.681604	2.71708	814.302	108.354	37.2706
136	TN	CDAHFD	4	CV	0.310704	9.95771	6.33064	3.62707	2.49612	7.46159	20362.3	700.485	214.199	47.1118	0.294129	5.56775	2.58312	2.98464	1.51909	4.04867	19276.1	550.961	166.788	0.0165743	4.38996	3.74753	0.642433	0.977034	3.41293	1086.21	149.525	47.4112
137	TN	CDAHFD	6	CV	0.0987509	9.14501	6.56202	2.58299	1.91533	7.22969	6471.74	502.657	162.984	17.0356	0.0842167	4.67367	2.46834	2.20532	1.07906	3.59461	5519.22	364.966	116.101	0.0145342	4.47134	4.09367	0.37767	0.83627	3.63508	952.511	137.691	46.8831
138	TN	CDAHFD	6	CV	0.103149	11.9817	8.50669	3.47498	2.47897	9.50271	6760	586.668	200.598	17.943	0.0830495	6.07199	3.2684	2.80359	1.30588	4.76611	5442.73	398.393	137.235	0.0200999	5.90968	5.23829	0.671387	1.17308	4.7366	1317.27	188.275	63.3635
139	TN	CDAHFD	6	CV	0.341693	11.6462	7.4761	4.17015	2.86698	8.77927	22393.2	822.477	247.661	61.9281	0.323353	6.41298	2.89441	3.51857	1.87245	4.54053	21191.3	654.479	191.097	0.0183401	5.23327	4.58168	0.651586	0.994526	4.23874	1201.94	167.999	56.5643
140	TN	CDAHFD	6	CV	0.0958071	10.0946	6.82995	3.26463	2.68166	7.41292	6278.81	551.677	167.198	17.397	0.0793576	5.394	2.78598	2.60802	1.47277	3.92124	5200.78	395.871	118.218	0.0164495	4.70057	4.04397	0.656608	1.20889	3.49168	1078.03	155.806	48.9798
141	TN	CDAHFD	6	CV	0.14861	8.79151	5.94855	2.84296	1.96315	6.82836	9739.34	531.98	171.396	31.3316	0.134506	4.72076	2.35053	2.37023	1.11617	3.60458	8814.97	401.432	127.714	0.0141047	4.07075	3.59802	0.472732	0.846979	3.22377	924.369	130.548	43.6819
142	TN	CDAHFD	6	CV	0.338682	11.0256	7.53434	3.49122	2.2324	8.79317	22195.9	669.524	227.82	65.5643	0.32215	6.00267	3.02614	2.97653	1.28363	4.71904	21112.4	515.266	174.846	0.0165317	5.0229	4.5082	0.514692	0.948769	4.07413	1083.42	154.259	52.9743
143	TN	CDAHFD	6	CV	0.0856776	7.76952	5.34793	2.42159	1.6293	6.14022	5614.97	437.376	146.208	14.6765	0.0732982	4.102	2.01266	2.08934	0.97119	3.13081	4803.67	326.215	106.348	0.0123794	3.66752	3.33527	0.332249	0.658109	3.00941	811.295	111.161	39.86
144	TN	CDAHFD	6	CV	0.159921	11.9595	8.28537	3.67409	2.81838	9.14107	10480.6	691.6	219.91	27.9801	0.140405	6.09858	3.09683	3.00175	1.50767	4.59091	9201.58	506.647	158.338	0.0195155	5.86088	5.18854	0.672337	1.31072	4.55016	1278.97	184.953	61.5727
145	TN	CDAHFD	6	CV	0.100201	12.0987	8.38046	3.71821	3.08114	9.01754	6566.74	622.28	195.418	16.0543	0.0768157	5.69315	2.88422	2.80893	1.54636	4.14679	5034.19	406.103	126.203	0.0233849	6.40552	5.49624	0.909283	1.53478	4.87075	1532.55	216.177	69.2144
146	TN	CDAHFD	6	CV	0.119429	12.2106	8.71304	3.49758	2.34317	9.86745	7826.88	643.091	219.68	20.5801	0.0999178	6.36986	3.49758	2.87228	1.35368	5.01618	6548.21	461.29	157.017	0.0195109	5.84076	5.21545	0.625305	0.989493	4.85126	1278.67	181.801	62.663
147	TN	CDAHFD	8	CV	0.129882	7.70485	4.87424	2.83061	1.50416	6.20069	8511.93	526.881	181.393	22.7274	0.116924	4.29034	1.87227	2.41808	0.812373	3.47797	7662.74	413.274	143.665	0.0129575	3.4145	3.00197	0.412533	0.691786	2.72272	849.183	113.607	37.7277
148	TN	CDAHFD	8	CV	0.104216	6.87006	4.40686	2.4632	1.52193	5.34813	6829.92	433.541	139.828	19.3633	0.0938369	3.97901	1.87643	2.10258	0.953496	3.02552	6149.69	338.24	107.915	0.0103795	2.89105	2.53043	0.360617	0.56843	2.32262	680.228	95.3007	31.9128
149	TN	CDAHFD	8	CV	0.111161	10.2762	6.94791	3.32827	2.20204	8.07415	7285.05	581.277	188.566	19.0003	0.093969	5.45747	2.70632	2.75115	1.29433	4.16314	6158.36	424.817	136.109	0.0171921	4.81871	4.24159	0.577125	0.907711	3.911	1126.7	156.46	52.4567
150	TN	CDAHFD	8	CV	0.18999	8.36618	5.11805	3.24813	1.53057	6.83562	12451.2	573.568	198.689	40.0095	0.177046	4.93106	2.16773	2.76333	0.90726	4.0238	11602.9	459.983	159.869	0.0129445	3.43512	2.95033	0.484795	0.623308	2.81181	848.33	113.586	38.8196
151	TN	CDAHFD	8	CV	0.161669	11.8947	7.36005	4.53462	2.55218	9.34249	10595.2	753.682	261.989	28.3763	0.142909	6.89496	2.97657	3.91838	1.52317	5.37179	9365.67	586.174	206.731	0.0187605	4.99971	4.38347	0.616244	1.02901	3.9707	1229.49	167.508	55.2576
152	TN	CDAHFD	8	CV	0.157866	8.25082	4.97574	3.27508	1.81206	6.43876	10345.9	615.368	199.694	26.3789	0.144262	4.7678	2.01258	2.75522	1.13625	3.63155	9454.35	496.813	160.591	0.0136039	3.48302	2.96317	0.519854	0.67581	2.80721	891.542	118.555	39.1027
153	TN	CDAHFD	8	CV	0.145472	8.81495	4.9896	3.82536	1.9908	6.82415	9533.64	627.692	209.78	25.3713	0.13143	5.31216	2.07144	3.24072	1.16424	4.14792	8613.38	503.485	170.915	0.014042	3.5028	2.91816	0.58464	0.826559	2.67624	920.258	124.207	38.8645
154	TN	CDAHFD	8	CV	0.0916053	8.16737	5.26983	2.89754	1.59307	6.5743	6003.45	483.588	169.655	16.7849	0.0798554	4.64645	2.11255	2.5339	0.92929	3.71716	5233.41	373.703	132.158	0.0117499	3.52091	3.15728	0.363635	0.663779	2.85713	770.041	109.885	37.4979
155	TN	CDAHFD	8	CV	0.106496	7.98509	5.13283	2.85226	1.79587	6.18922	6979.31	492.058	163.094	18.3191	0.0942893	4.54249	2.21221	2.33028	0.994252	3.54824	6179.35	377.956	126.392	0.0122066	3.4426	2.92062	0.521982	0.801616	2.64098	799.969	114.102	36.7019
156	TN	CDAHFD	8	CV	0.0845697	6.76913	4.27456	2.49458	1.47466	5.29448	5542.36	419.46	137.839	15.2858	0.0732762	3.78084	1.69553	2.08531	0.831525	2.94932	4802.23	317.247	105.622	0.0112936	2.98829	2.57903	0.409266	0.643133	2.34516	740.135	102.213	32.217
157	TA	GAN	4	PS	0.0833602	17.7352	15.6951	2.04009	2.52972	15.2055	308.037	32.3827	12.8063	13.7366	0.0526877	6.30525	4.86358	1.44167	0.625629	5.67962	547.63	42.0707	18.0058	0.0306725	11.43	10.8315	0.598427	1.90409	9.52587	175.867	27.0384	9.93802
158	TA	GAN	4	PS	0.144524	23.7225	20.212	3.51056	4.07039	19.6522	399.263	37.3489	13.6126	27.169	0.104393	8.52565	5.81401	2.71165	0.991355	7.5343	802.46	53.7206	20.8809	0.0401312	15.1969	14.398	0.798915	3.07903	12.1179	173.064	28.1641	9.53492
159	TA	GAN	4	PS	0.14903	26.5748	23.7465	2.82835	3.80264	22.7722	367.522	34.1925	13.002	27.0256	0.102353	7.86702	5.70759	2.15943	0.719811	7.14721	852.648	50.9672	21.2899	0.0466772	18.7078	18.0389	0.668915	3.08283	15.625	163.517	27.1384	9.51679
160	TA	GAN	4	PS	0.132497	22.4211	19.0266	3.39445	3.48289	18.9382	387.284	37.1259	13.7814	24.4959	0.0943075	7.70045	5.03386	2.66659	0.727869	6.97258	802.62	54.9648	21.8018	0.0381897	14.7206	13.9928	0.727869	2.75502	11.9656	170.02	27.7943	9.58581
161	TA	GAN	4	PS	0.109507	24.0062	20.7926	3.21354	4.08528	19.9209	298.95	34.0481	12.582	15.4178	0.0637038	7.30398	5.12723	2.17675	0.742777	6.5612	571.591	46.6485	19.1201	0.0458031	16.7022	15.6654	1.03679	3.3425	13.3597	179.722	28.5379	9.72289
162	TA	GAN	12	PS	0.0648488	12.0393	10.9674	1.07191	2.24678	9.79255	353.004	31.8272	12.0225	9.24751	0.0414826	2.95533	2.34367	0.611656	0.314912	2.64042	919.9	44.4137	20.0195	0.0233662	9.084	8.62374	0.460256	1.93186	7.15214	168.574	27.7324	9.42082
163	TA	GAN	12	PS	0.0427188	11.1425	10.0415	1.10101	1.96136	9.18111	251.256	30.9002	11.869	6.09467	0.0221189	3.2549	2.59309	0.66181	0.348954	2.90595	445.355	38.8561	17.443	0.0205998	7.88757	7.44837	0.439201	1.61241	6.27516	171.159	27.6171	9.56883
164	TA	GAN	12	PS	0.0592119	15.8212	14.5284	1.29281	2.22789	13.5933	245.273	28.9452	12.1774	10.7253	0.0330621	5.25281	4.43696	0.815848	0.351442	4.90137	412.495	34.4888	17.4399	0.0261498	10.5684	10.0914	0.476958	1.87645	8.69192	162.159	26.1899	9.56175
165	TA	GAN	12	PS	0.0676075	16.3028	14.3042	1.99862	2.62628	13.6765	271.777	32.9576	12.3284	9.25531	0.0365057	4.71299	3.36406	1.34893	0.501031	4.21196	507.626	45.472	18.6677	0.0311018	11.5898	10.9401	0.649688	2.12525	9.46453	175.869	27.8685	9.75046
166	TA	GAN	12	PS	0.129808	28.2363	25.0168	3.21943	5.11794	23.1183	301.283	33.0928	12.1618	17.8536	0.0735682	7.61773	5.75709	1.86064	0.752777	6.86495	632.914	45.2793	18.8957	0.0562397	20.6185	19.2597	1.35879	4.36516	16.2534	178.758	28.5904	9.67394
167	TA	GAN	12	PS	0.116105	24.07	21.1821	2.88793	4.16882	19.9012	316.121	33.4519	13.0196	20.3756	0.0736228	7.84544	5.86481	1.98063	0.747185	7.09826	614.999	45.2301	20.0648	0.042482	16.2246	15.3173	0.907296	3.42163	12.803	171.598	27.7565	9.61289
168	TA	GAN	23	PS	0.146213	34.7908	31.2338	3.55696	5.91719	28.8736	275.425	31.3269	12.3916	21.7122	0.0810074	10.5522	8.43888	2.11328	0.921295	9.63086	503.111	39.576	18.4483	0.065206	24.2386	22.7949	1.44368	4.99589	19.2427	176.303	27.7357	9.75493
169	TA	GAN	23	PS	0.165488	35.8904	31.567	4.32339	6.96755	28.9229	302.181	33.7587	12.3019	26.9429	0.099553	10.4388	7.6192	2.8196	1.20303	9.23577	625.005	47.1451	19.4241	0.0659348	25.4516	23.9478	1.50379	5.76452	19.6871	169.777	28.2683	9.38083
170	TA	GAN	23	PS	0.121587	27.7611	24.4939	3.26725	5.58678	22.1744	287.032	33.1424	11.6795	16.6661	0.0672693	6.8696	4.89564	1.97396	0.963419	5.90618	641.749	47.5551	18.915	0.0543177	20.8915	19.5983	1.29329	4.62337	16.2682	170.393	28.4032	9.30031
171	TA	GAN	23	PS	0.256046	63.1589	54.6251	8.53386	10.624	52.5349	265.683	33.477	12.3471	39.3967	0.14457	20.9913	15.0492	5.94205	2.60375	18.3875	451.357	44.4081	17.8596	0.111476	42.1677	39.5759	2.59181	8.02028	34.1474	173.253	28.0355	9.60299
172	TA	GAN	23	PS	0.163622	39.0102	35.0511	3.95905	6.04819	32.962	274.881	31.4959	12.2262	25.1277	0.0909231	11.2839	8.76278	2.52115	0.967194	10.3167	528.073	41.5234	18.4682	0.0726994	27.7262	26.2883	1.43789	5.08099	22.6452	171.838	27.4149	9.68584
173	TA	GAN	23	PS	0.125004	33.304	29.71	3.59401	6.41351	26.8905	245.984	31.845	11.2048	15.4699	0.0573109	7.31711	5.408	1.90911	0.835658	6.48145	513.307	43.6565	17.8536	0.0676931	25.9869	24.302	1.6849	5.57785	20.4091	170.714	28.5192	9.33266
174	TA	GAN	32	PS	0.827961	188.754	160.429	28.325	29.2914	159.463	287.47	34.3171	12.9951	116.05	0.487275	67.3989	47.0171	20.3818	8.16768	59.2313	473.806	45.3468	18.3914	0.340686	121.355	113.412	7.94322	21.1237	100.232	183.982	28.1914	9.99803
175	TA	GAN	32	PS	0.485952	118.037	101.694	16.3429	20.4373	97.6001	269.807	33.5724	12.2991	63.478	0.255788	36.595	26.2402	10.3548	4.48243	32.1125	458.078	44.0658	17.7812	0.230164	81.4425	75.4543	5.98816	15.9549	65.4875	185.211	28.8574	9.83579
176	TA	GAN	32	PS	0.140928	36.1432	31.9941	4.14909	7.86176	28.2814	255.535	32.3575	11.311	18.2806	0.0688673	9.01121	6.8168	2.19441	1.32156	7.68964	500.853	43.1027	17.2676	0.0720606	27.132	25.1773	1.95468	6.54019	20.5918	174.059	28.7887	9.33267
177	TA	GAN	32	PS	0.120587	38.7041	35.1364	3.5677	8.43843	30.2657	204.184	30.2909	10.4827	12.0573	0.0403451	7.96615	6.43551	1.53064	0.978699	6.98745	331.911	36.0728	15.5885	0.0802414	30.738	28.7009	2.03706	7.45973	23.2782	171.082	28.7924	9.15949
178	TA	GAN	32	PS	1.0344	252.027	216.502	35.5247	40.9504	211.076	268.982	33.5916	12.5058	136.428	0.562036	81.6074	57.048	24.5595	10.0609	71.5465	451.351	44.8577	18.0653	0.472368	170.419	159.454	10.9652	30.8895	139.53	181.653	28.1966	9.84358
179	TA	GAN	32	PS	0.893514	211.629	181.32	30.309	31.9486	179.68	276.699	33.7414	12.7493	117.957	0.492079	69.3384	48.6	20.7384	7.22655	62.1119	465.095	44.542	18.3628	0.401435	142.29	132.719	9.57062	24.7221	117.568	184.893	28.4782	10.0138
180	TA	CDAHFD	2	PS	0.249757	66.1327	58.6984	7.43428	16.2369	49.8957	16368.1	2217.39	749.624	34.3924	0.123134	16.505	12.682	3.82294	1.93263	14.5723	8069.69	693.374	289.14	0.126623	49.6277	46.0164	3.61134	14.3043	35.3234	8298.39	1524.02	460.483
181	TA	CDAHFD	2	PS	0.437142	95.2811	82.7289	12.5523	21.1276	74.1536	28648.6	3346.21	1182.93	70.4666	0.26833	30.3657	22.1218	8.24389	3.31413	27.0516	17585.3	1391.09	576.938	0.168813	64.9155	60.6071	4.30836	17.8134	47.102	11063.3	1955.12	605.991
182	TA	CDAHFD	2	PS	0.120452	41.9363	39.2272	2.70906	7.65762	34.2787	7893.96	1236.38	449.736	12.4256	0.0410675	8.81349	7.40478	1.40871	0.758538	8.05495	2691.4	307.246	134.547	0.0793848	33.1228	31.8225	1.30035	6.89908	26.2237	5202.56	929.137	315.189
183	TA	CDAHFD	2	PS	0.227611	61.3866	55.0409	6.34564	14.4888	46.8978	14916.7	1990.36	714.241	29.0047	0.106487	16.0411	12.4734	3.56772	1.52513	14.516	6978.76	633.245	282.138	0.121124	45.3454	42.5675	2.77792	12.9636	32.3818	7937.98	1357.11	432.102
184	TA	CDAHFD	2	PS	0.365252	76.4289	66.1334	10.2955	17.9224	58.5066	23937.1	2703.45	945.591	63.4647	0.226771	22.4722	16.1141	6.35814	2.66867	19.8036	14861.7	1054.07	440.938	0.138481	53.9567	50.0193	3.93738	15.2537	38.703	9075.47	1649.37	504.653
185	TA	CDAHFD	2	PS	0.226999	57.335	51.4278	5.90725	10.7373	46.5977	14876.6	1883.17	684.466	31.5343	0.115323	14.1426	10.8763	3.26636	1.25095	12.8917	7557.8	602.335	264.769	0.111676	43.1924	40.5515	2.64089	9.48634	33.706	7318.82	1280.84	419.697
186	TA	CDAHFD	2	PS	0.458863	113.09	95.9303	17.16	24.2773	88.813	30072.1	3991.33	1407.38	68.1162	0.253748	35.2807	23.797	11.4837	4.10444	31.1763	16629.6	1657.97	674.821	0.205115	77.8096	72.1333	5.67635	20.1729	57.6368	13442.4	2333.36	732.562
187	TA	CDAHFD	2	PS	0.205515	41.307	36.7134	4.5936	7.91512	33.3919	13468.6	1429.47	526.761	36.7134	0.130981	12.226	9.32854	2.8975	0.98939	11.2366	8583.99	566.174	248.837	0.0745334	29.081	27.3849	1.6961	6.92573	22.1553	4884.62	863.298	277.924
188	TA	CDAHFD	2	PS	0.122968	36.3623	32.3426	4.0197	9.284	27.0783	8058.81	1215	388.442	13.1692	0.048069	7.46756	5.81932	1.64825	0.790485	6.67708	3150.25	315.485	122.671	0.0748987	28.8948	26.5233	2.37146	8.49351	20.4013	4908.56	899.511	265.771
189	TA	CDAHFD	2	PS	0.399489	112.736	98.4527	14.2833	25.7806	86.9554	26180.9	3812.18	1312.03	58.5066	0.196783	34.0994	25.192	8.90744	4.1398	29.9596	12896.4	1435.49	571.121	0.202706	78.6366	73.2607	5.37585	21.6408	56.9958	13284.6	2376.69	740.911
190	TA	CDAHFD	4	PS	0.452824	115.54	98.0201	17.5196	26.5576	88.9821	29676.3	4056.57	1393.88	63.6052	0.234643	35.7584	25.2412	10.5172	5.1161	30.6423	15377.5	1594.87	630.974	0.218181	79.7813	72.7789	7.00241	21.4415	58.3398	14298.7	2461.7	762.905
191	TA	CDAHFD	4	PS	0.299733	80.0596	69.0173	11.0422	19.9186	60.141	19643.3	2779.83	916.353	44.3151	0.147014	22.9083	17.0351	5.87325	3.14923	19.7591	9634.72	997.103	384.115	0.152719	57.1512	51.9822	5.16899	16.7693	40.3819	10008.6	1782.73	532.238
192	TA	CDAHFD	4	PS	0.30209	87.4447	76.5785	10.8662	21.2474	66.1973	19797.8	2889.65	982.098	37.3118	0.131876	22.9448	17.398	5.54675	2.95524	19.9895	8642.63	929.338	378.149	0.170214	64.4999	59.1805	5.31943	18.2922	46.2078	11155.2	1960.32	603.949
193	TA	CDAHFD	4	PS	0.263229	74.3539	64.2816	10.0723	19.672	54.6819	17251	2518.48	838.623	34.2133	0.119934	20.4416	15.2704	5.17115	2.80836	17.6332	7860.02	846.789	337.28	0.143295	53.9123	49.0112	4.90112	16.8636	37.0487	9390.97	1671.69	501.343
194	TA	CDAHFD	4	PS	0.704318	186.253	158.657	27.596	42.3301	143.922	46158.2	6527.19	2271.24	103.22	0.367787	61.84	45.0164	16.8235	7.13642	54.7035	24103.3	2678.04	1088.52	0.33653	124.413	113.64	10.7725	35.1937	89.2189	22054.9	3849.14	1182.72
195	TA	CDAHFD	4	PS	1.653	318.073	259.141	58.9317	69.1677	248.905	108331	12252.9	4345.42	295.856	1.11646	126.126	83.121	43.0052	17.9173	108.209	73168.3	6378.51	2498.59	0.536537	191.946	176.02	15.9265	51.2503	140.696	35162.5	5874.4	1846.83
196	TA	CDAHFD	4	PS	0.266201	76.7749	68.2808	8.49411	18.331	58.4438	17445.8	2498.03	852.128	30.8068	0.111042	17.9875	14.2089	3.77863	2.26405	15.7235	7277.22	718.612	295.895	0.15516	58.7873	54.0719	4.71548	16.067	42.7204	10168.6	1779.42	556.233
197	TA	CDAHFD	4	PS	0.168717	51.5266	47.1167	4.40999	8.49758	43.0291	11057	1534.05	555.696	14.5887	0.0550654	8.65878	6.75891	1.89986	0.886604	7.77217	3608.76	329.356	144.382	0.113651	42.8679	40.3577	2.51012	7.61097	35.2569	7448.25	1204.7	411.314
198	TA	CDAHFD	4	PS	0.522084	131.72	113.339	18.3807	28.3473	103.372	34215.3	4530.56	1619.37	80.0335	0.280737	42.4208	31.3774	11.0434	4.65777	37.763	18398.4	1790.74	760.325	0.241347	89.299	81.9618	7.33724	23.6895	65.6095	15816.9	2739.82	859.041
199	TA	CDAHFD	4	PS	0.533522	139.436	118.174	21.2621	29.4581	109.978	34964.9	4889.08	1687.72	72.8582	0.269986	43.4002	30.245	13.1552	5.86489	37.5353	17693.8	1933.81	762.46	0.263537	96.0357	87.9288	8.10691	23.5932	72.4425	17271.1	2955.27	925.255
200	TA	CDAHFD	8	PS	1.41837	322.445	260.231	62.214	77.8115	244.633	92954.1	12247	4197.43	233.285	0.872574	128.352	84.5238	43.8278	19.609	108.743	57185	6151.58	2366.3	0.545793	194.093	175.707	18.3862	58.2025	135.891	35769.1	6095.41	1831.13
201	TA	CDAHFD	8	PS	1.72894	396.959	331.879	65.0802	68.4085	328.551	113308	13972	5124.51	226.792	0.950727	131.925	88.1437	43.7815	17.0658	114.859	62306.8	6190.35	2458.7	0.778209	265.034	243.735	21.2988	51.3427	213.691	51000.7	7781.62	2665.81
202	TA	CDAHFD	8	PS	1.38745	321.737	268.015	53.7226	59.9562	261.781	90928.1	11526.8	4179.14	214.153	0.814039	119.05	81.3283	37.7213	15.2221	103.828	53348.9	5499.23	2182.74	0.573415	202.688	186.686	16.0013	44.7341	157.954	37579.3	6027.54	1996.4
203	TA	CDAHFD	8	PS	1.64604	353.448	283.594	69.854	78.1677	275.281	107875	13576.9	4778.21	283.936	1.06026	145.468	94.7951	50.6728	21.2757	124.192	69485	7142.36	2782.2	0.585786	207.981	188.799	19.1813	56.892	151.089	38390.1	6434.56	1996.01
204	TA	CDAHFD	8	PS	2.40409	518.952	431.372	87.5799	81.4222	437.529	157555	18577.3	6966.55	357.492	1.4521	193.537	129.093	64.4438	24.0824	169.455	95164.9	9198.03	3662.12	0.95199	325.414	302.278	23.1361	57.3398	268.075	62389.6	9379.28	3304.43
205	TA	CDAHFD	8	PS	0.688651	169.401	142.035	27.3659	38.1444	131.257	45131.4	6077.19	2090.63	106.238	0.382641	58.4557	40.8325	17.6233	7.97243	50.4833	25076.8	2662.69	1028.32	0.306009	110.945	101.203	9.74262	30.172	80.7733	20054.6	3414.5	1062.31
206	TA	CDAHFD	8	PS	2.31019	488.348	401.66	86.6878	85.1558	403.192	151401	17942.7	6581.49	372.552	1.46672	192.189	127.061	65.128	23.4281	168.761	96123.2	9256.7	3647.66	0.843464	296.158	274.599	21.5599	61.7277	234.431	55277.3	8685.98	2933.83
207	TA	CDAHFD	8	PS	1.1696	274.981	225.962	49.0193	65.7024	209.279	76651.2	10203.9	3510.03	185.097	0.686427	102.678	68.9454	33.7322	15.5084	87.1691	44985.7	4846.66	1871.5	0.483178	172.304	157.017	15.2871	50.1939	122.11	31665.5	5357.22	1638.53
208	TA	CDAHFD	8	PS	1.65619	367.716	299.099	68.6171	76.7127	291.003	108540	13760.1	4905.47	264.393	1.01453	142.165	93.8995	48.2655	19.3678	122.797	66488.5	6844.42	2705.69	0.641652	225.551	205.199	20.3516	57.3449	168.206	42051.3	6915.71	2199.79
209	TA	CDAHFD	8	PS	1.31005	300.105	244.803	55.302	69.3047	230.8	85855.4	11223.9	3863.72	196.436	0.760837	108.23	70.7661	37.4644	16.8545	91.3759	49862.2	5278.57	2014.11	0.549212	191.874	174.037	17.8377	52.4501	139.424	35993.1	5945.3	1849.61
210	TA	CDAHFD	12	PS	2.62547	529.267	416.123	113.144	112.432	416.835	172063	20956.3	7479.56	458.912	1.77367	230.4	144.951	85.4486	32.9933	197.406	116239	11719.3	4580.93	0.851798	298.867	271.172	27.6954	79.439	219.428	55823.5	9236.95	2898.63
211	TA	CDAHFD	12	PS	2.2098	476.736	384.737	91.9983	91.1592	385.577	144821	17951.3	6486.81	363.149	1.39689	192.884	124.419	68.4647	26.1654	166.718	91546.3	9398.99	3684.74	0.812914	283.852	260.319	23.5336	64.9938	218.858	53275.1	8552.29	2802.08
212	TA	CDAHFD	12	PS	3.85385	689.288	527.14	162.148	128.747	560.541	252566	28458.9	10621.3	727.171	2.80617	325.867	195.969	129.898	41.7991	284.068	183905	17347.1	7013.02	1.04768	363.421	331.17	32.2508	86.9483	276.473	68660.4	11111.8	3608.23
213	TA	CDAHFD	12	PS	2.92415	585.884	466.517	119.368	110.406	475.479	191637	22732.1	8322.5	496.128	1.94152	246.366	155.394	90.9723	33.5453	212.821	127240	12511.2	4962.76	0.982632	339.518	311.123	28.3952	76.8604	262.658	64397.8	10220.9	3359.74
214	TA	CDAHFD	12	PS	2.39429	513.911	408.645	105.266	114.277	399.635	156912	19825.4	6947.53	406.812	1.53812	214.782	138.444	76.3372	31.5224	183.259	100802	10519.2	4063.16	0.856174	299.13	270.201	28.9285	82.7542	216.375	56110.3	9306.22	2884.36
215	TA	CDAHFD	12	PS	1.55872	338.426	276.849	61.5771	64.2532	274.173	102152	12470.3	4487.65	227.383	0.920929	120.984	78.0841	42.8998	16.3507	104.633	60354	5954.87	2330.77	0.637794	217.442	198.765	18.6773	47.9025	169.539	41798.4	6515.46	2156.89
216	TA	CDAHFD	12	PS	3.07048	563.225	431.949	131.276	114.407	448.817	201227	23213.7	8465.65	588.411	2.21754	264.318	159.545	104.773	36.7352	227.583	145329	13995.6	5549.21	0.852938	298.907	272.404	26.5029	77.6718	221.235	55898.1	9218.11	2916.44
217	TA	CDAHFD	12	PS	4.18747	748.856	571.085	177.771	149.226	599.63	274430	31201.2	11418.1	823.307	3.07367	360.059	217.778	142.282	49.2814	310.778	201436	19206.1	7613.01	1.1138	388.797	353.307	35.4893	99.9444	288.852	72994.1	11995.1	3805.1
218	TA	CDAHFD	12	PS	4.49339	777.905	587.53	190.375	150.12	627.785	294478	32821.8	12181.1	875.287	3.33991	377.992	223.997	153.995	48.537	329.455	218885	20467.2	8229.08	1.15347	399.913	363.534	36.3794	101.583	298.33	75593.9	12354.6	3952.01
219	TA	CDAHFD	12	PS	3.18602	617.504	486.937	130.567	118.437	499.067	208799	24362	8909.34	542.374	2.15855	263.189	163.082	100.107	35.6803	227.509	141463	13649.9	5402.64	1.02746	354.315	323.855	30.4596	82.7564	271.558	67335.8	10712.1	3506.7
220	TA	CDAHFD-Aged	2	PS	0.43062	112.747	94.7157	18.0314	31.034	81.7131	28221.1	4036.13	1288.01	57.4155	0.212605	33.8994	23.6319	10.2675	6.11419	27.7852	13933.3	1567.12	567.254	0.218015	78.8477	71.0838	7.76394	24.9199	53.9279	14287.8	2469.01	720.754
221	TA	CDAHFD-Aged	2	PS	0.414657	109.473	91.528	17.9451	30.5438	78.9293	27175	3924.18	1252.42	52.2401	0.197157	31.3975	21.4893	9.9082	5.3982	25.9993	12920.9	1446.71	532.739	0.2175	78.0756	70.0387	8.03694	25.1456	52.93	14254.1	2477.47	719.681
222	TA	CDAHFD-Aged	2	PS	0.335747	97.0456	82.1754	14.8702	27.1877	69.8579	22003.5	3394.97	1079.25	36.278	0.135412	24.2925	16.8419	7.45068	4.13004	20.1625	8874.33	1071.38	402.958	0.200335	72.7531	65.3335	7.41955	23.0577	49.6954	13129.2	2323.59	676.294
223	TA	CDAHFD-Aged	2	PS	0.332709	97.3515	83.3591	13.9924	26.107	71.2445	21804.4	3386.39	1074.33	34.1795	0.127423	22.9695	16.2825	6.68705	3.61833	19.3512	8350.79	1012.92	378.467	0.205286	74.3819	67.0766	7.30537	22.4886	51.8933	13453.6	2373.48	695.859
224	TA	CDAHFD-Aged	2	PS	0.446539	123.278	103.811	19.4673	33.5795	89.6989	29264.4	4390.86	1394.95	49.0195	0.190538	32.0212	22.1339	9.88729	5.50879	26.5124	12487.1	1465.47	543.685	0.256001	91.2572	81.6771	9.58003	28.0707	63.1865	16777.3	2925.38	851.261
225	TA	CDAHFD-Aged	2	PS	0.324549	93.4454	79.6012	13.8442	26.7274	66.718	21269.7	3263.05	1025.39	35.6999	0.130199	23.353	16.9728	6.38017	3.70966	19.6433	8532.71	1005.05	378.893	0.194351	70.0924	62.6284	7.46401	23.0178	47.0747	12737	2258	646.501
226	TA	CDAHFD-Aged	2	PS	0.375759	106.579	90.9651	15.6143	29.4052	77.1742	24625.7	3654.63	1164.94	35.3022	0.145088	24.7021	17.1699	7.53219	4.64521	20.0569	9508.48	1105.1	402.966	0.230671	81.8773	73.7952	8.08209	24.76	57.1173	15117.2	2549.53	761.972
227	TA	CDAHFD-Aged	2	PS	0.624996	139.648	113.74	25.9078	31.6519	107.996	40959.7	5239.09	1813.36	93.1344	0.366244	49.5416	32.1584	17.3832	7.60853	41.9331	24002.2	2421.43	941.24	0.258752	90.1061	81.5815	8.52457	24.0434	66.0627	16957.5	2817.66	872.122
228	TA	CDAHFD-Aged	2	PS	0.512396	124.487	103.651	20.8357	31.0197	93.4669	33580.4	4527.62	1498.14	73.3629	0.273638	39.9561	27.2172	12.7389	6.88527	33.0709	17933.1	1895.99	700.969	0.238758	84.5305	76.4337	8.09679	24.1344	60.396	15647.3	2631.63	797.173
229	TA	CDAHFD-Aged	2	PS	0.423295	96.7538	79.4312	17.3226	23.7916	72.9623	27741.1	3591.9	1198.08	59.8947	0.236213	31.2433	20.4545	10.7888	5.31342	25.9299	15480.5	1540.84	577.073	0.187082	65.5105	58.9767	6.53377	18.4782	47.0324	12260.6	2051.06	621.006
230	TA	CDAHFD-Aged	4	PS	0.250885	70.7515	63.3896	7.36197	10.7665	59.985	16442	2136.51	805.521	20.0607	0.0838847	13.9084	10.46	3.44836	1.8446	12.0638	5497.46	568.897	226.624	0.167	56.8432	52.9295	3.91361	8.92194	47.9212	10944.5	1567.61	578.897
231	TA	CDAHFD-Aged	4	PS	0.412451	112.225	95.1874	17.0372	28.9625	83.2621	27030.4	3898.42	1255.31	44.0758	0.171945	27.2956	18.8291	8.46651	4.87571	22.4199	11268.6	1251.48	460.074	0.240506	84.929	76.3583	8.57069	24.0868	60.8422	15761.8	2646.94	795.237
232	TA	CDAHFD-Aged	4	PS	0.232037	66.3194	56.4122	9.90718	19.4841	46.8353	15206.7	2289.34	713.398	25.2229	0.0943889	16.5487	11.8079	4.74077	3.11159	13.4371	6185.87	728.543	262.313	0.137648	49.7707	44.6043	5.16641	16.3725	33.3982	9020.87	1560.8	451.085
233	TA	CDAHFD-Aged	4	PS	0.739185	188.33	156.509	31.8209	49.5051	138.825	48443.2	6807.22	2228.73	100.516	0.380773	60.3204	41.1243	19.1961	10.6248	49.6956	24954.3	2806.99	1035.77	0.358412	128.01	115.385	12.6248	38.8803	89.1294	23488.9	4000.22	1192.97
234	TA	CDAHFD-Aged	4	PS	0.607434	162.457	135.789	26.6678	43.1913	119.266	39808.8	5783.23	1874.35	75.2113	0.286189	47.6722	32.8913	14.7809	8.22283	39.4494	18755.7	2179.44	808.563	0.321245	114.785	102.898	11.8869	34.9684	79.8167	21053.1	3603.79	1065.79
235	TA	CDAHFD-Aged	4	PS	3.21657	631.035	508.022	123.013	114.246	516.789	210801	24289	9036.54	660.779	2.3111	305.632	206.761	98.8711	37.9275	267.704	151460	14612.2	5853.11	0.905475	325.403	301.262	24.1417	76.3186	249.085	59341.2	9676.8	3183.44
236	TA	CDAHFD-Aged	4	PS	1.64496	359.281	293.035	66.2463	76.7066	282.575	107804	13301.4	4676.85	218.505	0.934185	120.544	76.5998	43.9439	18.2438	102.3	61222.8	6008.98	2324.28	0.710771	238.738	216.435	22.3024	58.4628	180.275	46581.1	7292.45	2352.57
237	TA	CDAHFD-Aged	4	PS	0.316754	83.9921	71.9712	12.021	20.1	63.8921	20758.8	2857.08	952.939	35.2221	0.139695	20.9947	14.7656	6.22911	3.41727	17.5774	9155.08	937.636	355.46	0.177059	62.9975	57.2056	5.79187	16.6827	46.3147	11603.7	1919.44	597.479
238	TA	CDAHFD-Aged	4	PS	0.480885	116.24	97.423	18.8167	29.3074	86.9323	31515.3	4148.2	1366.25	57.0191	0.234255	31.6937	21.1956	10.4981	5.32661	26.3671	15352.1	1529.11	564.097	0.246631	84.546	76.2274	8.31867	23.9808	60.5652	16163.2	2619.09	802.157
239	TA	CDAHFD-Aged	4	PS	0.54292	141.893	119.525	22.3683	34.9904	106.903	35580.8	4989.08	1665.81	71.0411	0.268417	43.059	29.9285	13.1305	6.7468	36.3122	17591	1938.19	740.716	0.274502	98.8345	89.5967	9.23782	28.2436	70.5909	17989.8	3050.9	925.093
240	TA	CDAHFD-Aged	8	PS	2.45434	515.59	417.547	98.0429	101.275	414.315	160848	19413.5	6951.69	376.256	1.51167	197.514	127.765	69.7494	28.128	169.386	99068.7	9751.88	3787.28	0.94267	318.075	289.782	28.2935	73.1467	244.929	61778.8	9661.61	3164.41
241	TA	CDAHFD-Aged	8	PS	2.33233	438.278	346.007	92.2708	79.4396	358.839	152852	17228.6	6307.47	363.917	1.52178	172.878	105.165	67.7125	23.2018	149.676	99731.4	9140.26	3625.45	0.81055	265.401	240.842	24.5582	56.2378	209.163	53120.2	8088.35	2682.02
242	TA	CDAHFD-Aged	8	PS	2.18234	482.753	389.186	93.5667	109.684	373.069	143022	18327.8	6441.64	382.059	1.38536	199.5	131.813	67.6864	28.9491	170.551	90791	9539.42	3740.89	0.79698	283.253	257.373	25.8803	80.7347	202.519	52230.9	8788.33	2700.75
243	TA	CDAHFD-Aged	8	PS	2.8498	556.731	435.761	120.97	118.931	437.8	186765	22240.2	8036.06	527.719	1.97473	249.095	156.016	93.0782	34.5732	214.521	129416	12709.8	5064.19	0.875073	307.636	279.744	27.8916	84.3576	223.279	57348.8	9530.37	2971.87
244	TA	CDAHFD-Aged	8	PS	2.87708	543.605	423.605	119.999	109.347	434.257	188552	21785.6	8007.98	558.874	2.05276	252.237	157.618	94.6183	32.624	219.613	134530	12788.4	5176.19	0.824315	291.368	265.987	25.3809	76.7234	214.645	54022.3	8997.2	2831.79
245	TA	CDAHFD-Aged	8	PS	2.28142	471.421	373.145	98.2752	101.614	369.806	149515	18459	6546.95	408.692	1.51889	203.432	130.227	73.2051	28.9923	174.44	99542.2	10151.7	3957.74	0.762531	267.989	242.919	25.0701	72.622	195.367	49973.2	8307.28	2589.21
246	TA	CDAHFD-Aged	8	PS	1.1895	261.623	213.991	47.6321	54.5298	207.093	77955.3	9667.37	3396.11	167.442	0.677473	90.1019	58.0256	32.0763	13.67	76.4319	44398.9	4430.97	1706.76	0.51203	171.521	155.965	15.5558	40.8597	130.661	33556.4	5236.4	1689.35
247	TA	CDAHFD-Aged	8	PS	2.46683	489.142	381.76	107.381	112.713	376.429	161666	19573.1	6907.92	418.726	1.65445	205.553	125.567	79.9862	31.6421	173.911	108426	10710.3	4178.59	0.812378	283.589	256.194	27.395	81.0705	202.518	53240	8862.84	2729.33
248	TA	CDAHFD-Aged	8	PS	3.47951	572.356	424.024	148.331	129.898	442.458	228033	25100.1	8934.7	674.984	2.60091	273.825	156.103	117.721	43.6831	230.142	170453	15635.2	6037.11	0.878593	298.531	267.921	30.6102	86.2148	212.316	57579.4	9464.95	2897.59
249	TA	CDAHFD-Aged	8	PS	2.30789	463.784	366.953	96.8317	99.3304	364.454	151250	18150.2	6402.61	356.159	1.46805	179.752	110.515	69.2376	26.9694	152.783	96210.4	9368.6	3622.61	0.839835	284.032	256.438	27.5941	72.361	211.671	55039.4	8781.64	2780
250	TA	CDAHFD-Aged	12	PS	2.84718	551.871	426.703	125.169	119.913	431.958	186593	22306.8	7961.69	513.566	1.96857	249.392	153.833	95.5588	36.2939	213.098	129012	12833.9	5014.31	0.878611	302.479	272.869	29.6098	83.6196	218.86	57580.7	9472.91	2947.38
251	TA	CDAHFD-Aged	12	PS	2.10598	445.606	364.067	81.5386	76.5174	369.088	138018	16344.2	6009.3	280.229	1.22297	153.305	96.9072	56.3976	20.6807	132.624	80148.7	7719.43	3022.02	0.883008	292.301	267.16	25.141	55.8366	236.464	57868.8	8624.79	2987.28
252	TA	CDAHFD-Aged	12	PS	4.83814	676.545	507.033	169.512	106.415	570.131	317072	29399.5	11191.1	725.349	3.51345	276.806	147.275	129.531	36.7189	240.087	230258	17252.9	6942.16	1.32469	399.739	359.758	39.9804	69.6956	330.043	86814.7	12146.6	4248.96
253	TA	CDAHFD-Aged	12	PS	3.69451	594.305	448.649	145.656	108.7	485.604	242123	25217.5	9513.78	685.327	2.75224	276.861	160.256	116.605	34.4635	242.398	180371	15499.1	6332.35	0.942262	317.444	288.392	29.0513	74.237	243.207	61752.1	9718.41	3181.43
254	TA	CDAHFD-Aged	12	PS	4.23054	688.399	524.786	163.613	120.319	568.08	277253	28825.4	10827.3	740.855	3.08711	308.487	179.106	129.382	38.0219	270.465	202317	17239.7	6988.27	1.14343	379.912	345.68	34.2312	82.2976	297.614	74935.8	11585.7	3839.06
255	TA	CDAHFD-Aged	12	PS	2.88636	557.497	440.846	116.651	105.714	451.783	189161	21705.1	7886.32	428.229	1.84211	214.255	129.824	84.4314	29.4405	184.815	120724	11227.6	4437.76	1.04425	343.242	311.023	32.2192	76.2737	266.968	68436.2	10477.5	3448.56
256	TA	CDAHFD-Aged	12	PS	4.69016	698.082	506.895	191.187	141.017	557.065	307374	31591.8	11635.3	860.377	3.59851	340.173	185.961	154.212	48.5866	291.586	235832	20234.4	8042.59	1.09165	357.909	320.934	36.9749	92.4305	265.479	71542.4	11357.4	3592.7
257	TN	GAN	4	PS	0.075076	17.0292	14.8716	2.15761	2.6209	14.4083	288.925	33.679	12.3464	10.0997	0.0430519	5.23518	3.73942	1.49577	0.589041	4.64614	538.939	46.6147	18.175	0.0320241	11.7941	11.1322	0.661844	2.03186	9.7622	177.948	27.9371	9.75921
258	TN	GAN	4	PS	0.123706	16.3315	14.4348	1.89676	2.52093	13.8106	496.413	34.8626	12.852	19.6705	0.0928216	4.79341	3.58142	1.21199	0.484795	4.30861	1269.07	50.8445	20.6085	0.0308841	11.5381	10.8533	0.684773	2.03614	9.50198	175.42	28.223	9.62969
259	TN	GAN	4	PS	0.141707	31.9437	28.4266	3.51713	4.84488	27.0989	290.726	32.2907	11.9346	19.7044	0.0802791	8.46089	6.17264	2.28825	0.939314	7.52157	621.822	44.5959	18.1607	0.0614276	23.4829	22.254	1.22888	3.90557	19.5773	171.432	27.8572	9.69127
260	TN	GAN	4	PS	0.112034	23.3965	20.6714	2.72512	3.05699	20.3395	313.818	33.4813	12.867	18.5908	0.0703959	7.15425	5.06733	2.08692	0.727551	6.4267	644.856	48.5053	20.026	0.041638	16.2423	15.6041	0.638203	2.32944	13.9128	168.006	26.8636	9.71366
261	TN	GAN	4	PS	0.128489	28.1996	25.2423	2.95726	3.9078	24.2917	298.609	32.6146	12.2068	19.6658	0.0775091	8.09725	5.99196	2.10528	0.767478	7.32977	627.329	45.4834	18.7511	0.0509798	20.1023	19.2503	0.851971	3.14032	16.962	166.2	27.431	9.57071
262	TN	GAN	12	PS	0.153206	38.6979	34.1717	4.52625	7.0511	31.6468	259.459	32.5868	11.7896	20.5067	0.0790246	10.512	7.63612	2.87586	1.27474	9.23725	492.671	44.054	17.983	0.0741816	28.1859	26.5355	1.65039	5.77636	22.4096	172.482	28.3101	9.47976
263	TN	GAN	12	PS	0.0709162	23.5592	21.6529	1.90631	4.80339	18.7558	197.272	29.801	10.3655	7.95758	0.0245643	5.07304	4.22648	0.846551	0.639616	4.43342	317.334	35.3326	14.6225	0.0463519	18.4862	17.4264	1.05976	4.16378	14.3224	164.324	28.283	9.19726
264	TN	GAN	12	PS	0.179514	35.6122	31.7824	3.82983	6.43752	29.1747	330.354	33.8901	11.9622	29.6256	0.112535	9.53537	7.07146	2.4639	1.18293	8.35243	773.449	49.1476	18.9073	0.0669788	26.0768	24.7109	1.36593	5.25458	20.8223	168.33	28.311	9.42257
265	TN	GAN	12	PS	0.0694467	21.3863	19.2673	2.11905	4.73332	16.653	212.812	30.8601	10.7396	7.19211	0.0274118	5.05002	3.98474	1.06528	0.679479	4.37055	355.733	38.0333	15.7126	0.0420349	16.3363	15.2825	1.05377	4.05384	12.2824	168.631	28.6426	9.20226
266	TN	GAN	12	PS	0.0667057	18.8803	16.9627	1.91763	3.7551	15.1252	231.544	31.3954	10.9997	8.0343	0.0301152	4.81565	3.80442	1.01122	0.598102	4.21755	409.837	38.8873	15.882	0.0365905	14.0647	13.1583	0.906402	3.15699	10.9077	170.498	28.8302	9.32802
267	TN	GAN	12	PS	0.233282	54.0839	47.0745	7.00937	10.0178	44.066	282.678	34.0078	11.9872	30.4967	0.126901	14.5306	10.2051	4.32546	1.81008	12.7205	572.352	47.901	18.5773	0.106381	39.5533	36.8694	2.68391	8.20777	31.3456	176.262	28.9039	9.56615
268	TN	GAN	23	PS	0.782594	154.704	125.638	29.0666	27.9654	126.739	331.523	37.6002	13.742	126.022	0.501167	59.1598	38.1685	20.9912	8.18429	50.9755	555.183	50.0146	19.8304	0.281427	95.5446	87.4693	8.07532	19.7811	75.7635	193.036	29.9133	9.97217
269	TN	GAN	23	PS	0.8959	208.362	176.272	32.0895	34.3617	174	281.788	34.495	12.7888	121.324	0.499454	70.8527	49.1431	21.7096	8.90237	61.9503	461.976	45.1492	18.1706	0.396445	137.509	127.129	10.3799	25.4593	112.049	188.944	29.0054	10.0158
270	TN	GAN	23	PS	0.900172	185.387	153.21	32.1763	30.7384	154.648	318.219	36.297	13.3324	124.652	0.544415	65.4428	43.2384	22.2044	8.99546	56.4474	545.19	48.9502	19.1753	0.355756	119.944	109.972	9.97192	21.7429	98.201	194.381	29.3932	10.1445
271	TN	GAN	23	PS	1.248	264.105	220.282	43.8227	40.7735	223.332	309.682	35.5375	13.4108	172.633	0.74774	92.9847	62.2132	30.7714	11.1589	81.8258	527.01	47.7892	19.36	0.500256	171.12	158.069	13.0513	29.6146	141.506	191.589	28.88	10.1781
272	TN	GAN	23	PS	0.348546	88.2176	77.3295	10.8881	15.3404	72.8772	258.931	32.6414	12.0382	45.3521	0.179796	26.785	19.9348	6.85018	3.11426	23.6707	439.915	42.3155	17.3762	0.16875	61.4326	57.3947	4.03788	12.2261	49.2065	180.021	28.4234	9.71074
273	TN	GAN	23	PS	1.09902	211.05	176.682	34.3679	26.5462	184.504	341.273	35.9039	13.9922	149.73	0.68581	72.2661	47.7642	24.5019	6.22696	66.0392	621.941	49.2154	20.8404	0.413213	138.784	128.918	9.86601	20.3192	118.465	195.126	28.9725	10.4262
274	TN	GAN	32	PS	1.11935	243.306	199.313	43.9923	46.9149	196.391	301.505	36.6867	13.0065	141.038	0.635832	81.9987	52.4728	29.5259	12.6871	69.3115	508.177	49.6296	18.9105	0.483522	161.307	146.841	14.4664	34.2278	127.079	196.446	30.1073	10.0052
275	TN	GAN	32	PS	1.44468	303.305	245.006	58.2983	56.4953	246.809	312.157	37.4421	13.4734	193.931	0.858582	109.68	69.3209	40.3595	15.6353	94.0451	513.018	50.0204	19.4639	0.5861	193.624	175.685	17.9388	40.86	152.764	198.377	30.317	10.0801
276	TN	GAN	32	PS	1.37561	306.962	255.293	51.6686	49.7692	257.193	293.69	35.3792	13.1799	187.356	0.799493	109.455	73.0659	36.3891	13.9672	95.4878	478.695	47.0793	18.7571	0.576112	197.507	182.227	15.2795	35.8019	161.705	191.163	28.8952	10.0891
277	TN	GAN	32	PS	1.16561	262.744	219.748	42.9961	45.6785	217.065	290.737	35.2725	12.8611	150.524	0.647256	87.0537	58.4426	28.6111	11.5627	75.491	487.269	47.1379	18.533	0.518353	175.69	161.305	14.385	34.1159	141.574	193.356	29.3932	10.0507
278	TN	GAN	32	PS	1.59501	326.547	264.777	61.7702	56.9819	269.566	320.109	37.1898	13.5766	218.017	0.966857	118.525	75.341	43.1842	16.2993	102.226	534.603	50.0595	19.624	0.628154	208.022	189.436	18.586	40.6826	167.34	197.896	29.857	10.131
279	TN	GAN	32	PS	1.80083	375.373	306.229	69.1437	59.9425	315.43	314.404	36.5104	13.6913	237.857	1.08203	135.703	86.1411	49.5622	16.5772	119.126	522.55	49.2665	19.7754	0.718799	239.67	220.088	19.5815	43.3653	196.304	196.551	29.2878	10.2464
283	TN	CDAHFD	4	PS	0.208363	51.0308	43.6432	7.38764	13.3873	37.6436	13655.3	1789.83	579.791	30.1194	0.112357	15.0332	10.9146	4.11857	2.37406	12.6591	7363.41	681.498	253.14	0.0960067	35.9977	32.7286	3.26907	11.0132	24.9845	6291.89	1108.33	326.652
284	TN	CDAHFD	4	PS	0.23032	50.3523	43.565	6.78734	13.3536	36.9987	15094.3	1775.71	573.852	34.6	0.137313	14.6248	10.4463	4.17853	2.47616	12.1487	8998.96	703.483	250.17	0.0930069	35.7275	33.1187	2.60882	10.8774	24.8501	6095.3	1072.22	323.682
285	TN	CDAHFD	4	PS	0.2162	57.7792	50.8763	6.90286	13.7678	44.0114	14168.9	1925.73	630.69	27.5432	0.102564	15.0194	11.4239	3.59555	2.27567	12.7437	6721.65	636.677	236.879	0.113636	42.7598	39.4525	3.3073	11.4921	31.2677	7447.27	1289.05	393.811
286	TN	CDAHFD	4	PS	0.268677	55.084	47.5029	7.5811	13.1166	41.9673	17608	1983.04	652.185	40.6256	0.167821	17.1051	12.3468	4.75835	2.7641	14.341	10998.3	841.166	301.127	0.100857	37.9788	35.1561	2.82275	10.3525	27.6263	6609.75	1141.87	351.058
287	TN	CDAHFD	4	PS	0.215441	51.3838	43.9446	7.4392	13.0477	38.336	14119.2	1821.88	593.18	31.2463	0.117645	14.8285	10.5846	4.24384	2.23842	12.5901	7709.99	702.031	257.055	0.0977961	36.5553	33.3599	3.19536	10.8093	25.746	6409.17	1119.85	336.126
288	TN	CDAHFD	4	PS	0.689825	159.376	135.873	23.5027	31.6514	127.724	45208.4	5586.12	1944.06	97.6082	0.399808	52.1382	36.8718	15.2664	7.2603	44.8779	26201.8	2397.28	917.237	0.290018	107.237	99.0011	8.23638	24.3911	82.8464	19006.6	3188.84	1026.82
289	TN	CDAHFD	4	PS	0.363018	99.3021	88.189	11.1131	18.2779	81.0242	23790.8	3219.24	1142.47	52.2203	0.179811	28.5708	21.6472	6.92357	3.61055	24.9602	11784.1	1194.76	472.236	0.183208	70.7313	66.5418	4.18952	14.6673	56.064	12006.7	2024.49	670.23
290	TN	CDAHFD	4	PS	0.264699	72.5433	63.9631	8.58014	15.1938	57.3494	17347.3	2391.92	828.391	35.9029	0.130531	21.6001	16.5227	5.07741	2.96503	18.6351	8554.49	897.228	348.869	0.134167	50.9431	47.4404	3.50272	12.2288	38.7143	8792.8	1494.7	479.522
291	TN	CDAHFD	4	PS	0.542014	119.15	101.242	17.9084	26.1997	92.9502	35521.4	4254.3	1449.58	80.1958	0.31972	38.8888	27.703	11.1858	6.2278	32.661	20953.1	1837.95	682.4	0.222295	80.2612	73.5385	6.72267	19.9719	60.2893	14568.3	2416.36	767.177
292	TN	CDAHFD	4	PS	0.412549	98.0112	83.4828	14.5284	21.401	76.6101	27036.8	3439.64	1170.71	55.6508	0.224634	29.6991	20.8456	8.85353	4.45688	25.2423	14721.6	1376.08	520.43	0.187915	68.312	62.6372	5.67482	16.9442	51.3679	12315.2	2063.56	650.282
293	TN	CDAHFD	6	PS	0.430361	118.103	102.011	16.0914	24.4609	93.642	28204.1	3940.89	1355.98	54.924	0.204177	35.2582	25.6748	9.58338	5.08506	30.1731	13381	1497.02	570.384	0.226184	82.8446	76.3366	6.50807	19.3758	63.4688	14823.2	2443.87	785.596
294	TN	CDAHFD	6	PS	0.580696	156.654	136.107	20.5474	28.8844	127.77	38056.5	5188.59	1866.05	86.7786	0.307294	53.438	39.8036	13.6343	6.46302	46.9749	20138.8	2222.01	885.743	0.273402	103.217	96.3034	6.91307	22.4214	80.7951	17917.7	2966.58	980.306
295	TN	CDAHFD	6	PS	0.468123	111.442	94.5349	16.9069	23.4022	88.0396	30678.9	3907.24	1354.26	72.0997	0.265155	37.6137	26.7973	10.8163	5.12353	32.4901	17377.2	1685.86	652.815	0.202968	73.8282	67.7375	6.09062	18.2787	55.5494	13301.7	2221.37	701.44
296	TN	CDAHFD	6	PS	0.47393	120.871	102.658	18.2132	27.2155	93.6556	31059.5	4223.97	1428.69	69.5145	0.255582	40.857	29.2651	11.5919	6.05061	34.8063	16749.8	1811.9	680.846	0.218348	80.0141	73.3928	6.62131	21.1649	58.8492	14309.7	2412.07	747.849
297	TN	CDAHFD	6	PS	0.844558	186.926	156.264	30.6619	39.0201	147.906	55349	6751.03	2381.72	139.075	0.518967	69.0255	47.5818	21.4437	10.0127	59.0127	34011	3227.9	1257.61	0.325591	117.901	108.682	9.21828	29.0074	88.8934	21338	3523.12	1124.1
298	TN	CDAHFD	6	PS	0.360127	94.387	80.9802	13.4068	20.9597	73.4273	23601.3	3234.57	1100.01	50.5824	0.1865	29.8087	21.3442	8.46451	4.57642	25.2323	12222.4	1320.04	497.236	0.173627	64.5783	59.636	4.94228	16.3833	48.195	11378.9	1914.53	602.771
299	TN	CDAHFD	6	PS	0.50799	124.153	107.355	16.7978	21.5579	102.595	33291.6	4160.92	1516.05	81.8164	0.28746	41.6845	30.4966	11.1879	5.22654	36.458	18839	1806.14	724.771	0.220529	82.4681	76.8582	5.6099	16.3313	66.1368	14452.6	2354.78	791.281
300	TN	CDAHFD	6	PS	0.63548	128.437	108.953	19.4842	28.666	99.7708	41646.8	4700.45	1541.88	87.5261	0.389775	40.5032	28.5642	11.9391	6.43135	34.0719	25544.3	2032.23	706.142	0.245705	87.9336	80.3885	7.54512	22.2347	65.6989	16102.5	2668.22	835.741
301	TN	CDAHFD	6	PS	0.648837	165.918	141.263	24.6549	33.7477	132.17	42522.2	5720.49	2024.5	101.811	0.363122	60.059	43.356	16.703	8.15459	51.9044	23797.5	2593.1	1024.74	0.285716	105.859	97.9072	7.95188	25.5931	80.266	18724.7	3127.39	999.762
302	TN	CDAHFD	6	PS	0.752333	196.016	168.853	27.163	35.5256	160.49	49304.9	6609.44	2402.54	120.381	0.424425	73.0301	53.7006	19.3295	9.07723	63.9529	27815.1	3061.19	1224.27	0.327907	122.986	115.152	7.83349	26.4483	96.5374	21489.7	3548.25	1178.27
303	TN	CDAHFD	8	PS	1.6798	369.211	305.319	63.8918	69.3246	299.886	110087	13457.6	4865.16	295.285	1.0846	154.313	106.383	47.93	21.109	133.204	71080.1	7116.22	2790.23	0.595205	214.898	198.936	15.9619	48.2156	166.682	39007.3	6341.38	2074.93
304	TN	CDAHFD	8	PS	1.52478	357.86	297.76	60.1008	67.0197	290.841	99928	12803.6	4621.49	255.537	0.9376	144.803	100.838	43.9647	19.8095	124.994	61446.6	6523.65	2556.17	0.587179	213.057	196.921	16.1361	47.2103	165.847	38481.4	6279.96	2065.32
305	TN	CDAHFD	8	PS	1.2718	310.011	261.527	48.4841	58.6594	251.352	83348.6	10857.9	3906.34	209.81	0.759411	122.379	87.37	35.0085	16.5741	105.804	49768.8	5357.93	2103.67	0.512388	187.633	174.157	13.4756	42.0853	145.548	33579.8	5499.94	1802.67
306	TN	CDAHFD	8	PS	1.83054	377.012	306.37	70.6416	66.8394	310.172	119966	14094.2	5180.63	328.006	1.22795	163.224	108.989	54.2348	21.6773	141.546	80474.8	7798.79	3075.97	0.602589	213.788	197.381	16.4069	45.1622	168.626	39491.3	6295.37	2104.66
307	TN	CDAHFD	8	PS	1.78887	405.029	335.086	69.9437	71.9552	333.074	117236	14602.5	5335.81	295.338	1.11431	163.479	111.79	51.6889	21.4523	142.027	73027.7	7530.41	2975.54	0.674559	241.55	223.295	18.2548	50.5029	191.047	44207.9	7072.07	2360.27
308	TN	CDAHFD	8	PS	1.45111	312.001	255.285	56.716	60.3476	251.654	95100.2	11572	4127.43	233.489	0.905949	121.126	80.3545	40.7714	17.3186	103.807	59372.3	5850.78	2259.31	0.545164	190.875	174.931	15.9447	43.029	147.846	35727.9	5721.23	1868.13
309	TN	CDAHFD	8	PS	2.06157	410.417	327.716	82.7013	81.5975	328.819	135107	15916.2	5703.02	364.785	1.406	179.852	116.51	63.3427	26.3945	153.458	92143.7	8955.39	3463.49	0.655569	230.565	211.206	19.3586	55.2031	175.362	42963.4	6960.77	2239.52
310	TN	CDAHFD	8	PS	1.83047	403.589	330.302	73.287	77.1253	326.464	119961	14900.1	5371.89	309.869	1.16765	164.883	110.164	54.7185	22.8975	141.985	76523	7846.48	3063.79	0.662818	238.706	220.138	18.5685	54.2278	184.479	43438.4	7053.63	2308.1
311	TN	CDAHFD	8	PS	1.73223	356.899	289.445	67.4538	66.646	290.253	113524	13496.7	4867.82	299.394	1.15201	150.082	98.9343	51.1481	21.0346	129.048	75498.4	7376.31	2848.31	0.580219	206.817	190.511	16.3057	45.6113	161.206	38025.2	6120.38	2019.51
312	TN	CDAHFD	8	PS	0.948585	214.124	177.518	36.6066	40.277	173.847	62166.5	7739.1	2781.28	148.057	0.572234	80.1967	54.3285	25.8682	11.0762	69.1205	37501.9	3767.85	1467.51	0.376351	133.928	123.189	10.7384	29.2008	104.727	24664.5	3971.26	1313.78
313	TA	GAN	4	PT	0.14858	3.41104	2.2849	1.12613	0.565786	2.84525	2854.67	67.3273	23.0718	24.9	0.143826	1.97481	0.984685	0.990125	0.359056	1.61575	4773	94.5144	31.9704	0.00475449	1.43623	1.30022	0.136006	0.206729	1.2295	216.951	29.945	10.8363
314	TA	GAN	4	PT	0.0490605	2.29178	1.55118	0.7406	0.419868	1.87191	1402.94	63.1209	23.9971	11.5989	0.0459727	1.34708	0.676454	0.670622	0.227428	1.11965	2236.6	85.8007	33.6059	0.00308775	0.944703	0.874725	0.069978	0.192439	0.752263	214.204	30.7812	10.2957
315	TA	GAN	4	PT	0.00966066	1.396	0.996102	0.399895	0.232666	1.16333	453.526	44.1488	15.6447	2.07945	0.00744788	0.690728	0.363541	0.327187	0.130875	0.559853	706.653	58.8566	20.7663	0.00221278	0.705269	0.632561	0.0727082	0.101791	0.603478	205.619	29.7443	10.6287
316	TA	GAN	4	PT	0.1297	2.74822	1.97953	0.768684	0.442163	2.30605	3092.92	63.4001	21.3732	20.8497	0.125831	1.52376	0.843512	0.680251	0.306113	1.21765	5411.92	91.038	29.9499	0.00386845	1.22445	1.13602	0.0884327	0.13605	1.0884	207.05	29.0062	10.7
317	TA	GAN	4	PT	0.23315	6.58183	4.41024	2.17159	1.26375	5.31808	2321.5	64.7087	22.4472	39.2073	0.223108	3.64683	1.79505	1.85179	0.753094	2.89374	4009.41	91.6873	31.7897	0.0100415	2.935	2.6152	0.319807	0.51066	2.42434	224.218	31.1868	10.8388
318	TA	GAN	12	PT	0.137711	4.46327	3.10673	1.35654	0.859952	3.60332	2022.06	61.3754	21.6506	24.3148	0.131606	2.6283	1.44738	1.18092	0.532928	2.09538	3281.55	82.4575	29.3308	0.00610498	1.83497	1.65934	0.175624	0.327024	1.50794	218.04	31.1786	10.6499
319	TA	GAN	12	PT	0.119153	4.25363	2.67732	1.57631	0.854336	3.3993	1835.79	73.1119	22.7229	22.2849	0.113755	2.50886	1.06491	1.44395	0.601645	1.90722	2971.5	103.87	31.219	0.00539714	1.74477	1.61241	0.132362	0.252691	1.49208	202.724	28.8837	10.5062
320	TA	GAN	12	PT	0.0183998	2.3032	1.66935	0.633852	0.45813	1.84507	523.553	49.2315	15.9368	3.19436	0.0143766	1.16102	0.658955	0.502061	0.263582	0.897433	811.519	65.9347	20.9012	0.00402318	1.14219	1.0104	0.131791	0.194548	0.947639	230.841	32.2529	10.8905
321	TA	GAN	12	PT	0.143371	3.68891	2.62078	1.06813	0.748794	2.94012	2547.08	62.8491	20.0928	21.6214	0.137885	1.95457	1.05161	0.902957	0.445973	1.5086	4623.23	91.9096	28.4512	0.00548542	1.73434	1.56916	0.165175	0.302821	1.43152	207.279	30.0985	10.6729
322	TA	GAN	12	PT	0.193639	3.20049	2.16364	1.03684	0.539727	2.66076	3965.13	67.6455	22.6523	27.0337	0.188929	1.81803	0.932686	0.885342	0.326677	1.49135	6810.47	95.5664	31.6309	0.00471061	1.38246	1.23096	0.151502	0.21305	1.16941	223.308	30.9276	10.8449
323	TA	GAN	12	PT	0.0897644	4.98716	3.28524	1.70192	0.996247	3.99092	1179.59	59.654	20.6832	18.3772	0.0825245	2.87014	1.38763	1.48251	0.616724	2.25342	1884.34	80.4121	27.9347	0.00723991	2.11702	1.89761	0.219412	0.379523	1.7375	224.123	31.5112	10.852
324	TA	GAN	23	PT	0.021729	1.79985	1.22523	0.574622	0.379916	1.41993	791.195	57.1522	18.0155	4.08409	0.0188296	0.968785	0.479643	0.489141	0.2232	0.745584	1273.77	79.0348	24.4436	0.00289947	0.831065	0.745584	0.085481	0.156715	0.67435	228.646	31.6434	10.5222
325	TA	GAN	23	PT	0.0371571	2.52511	1.87347	0.651642	0.463668	2.06144	964.365	52.4932	17.465	7.09287	0.0331639	1.27195	0.745629	0.526326	0.244366	1.02759	1708.73	74.5262	24.5973	0.00399327	1.25316	1.12784	0.125316	0.219303	1.03385	208.835	30.1297	10.2258
326	TA	GAN	23	PT	0.021798	1.87971	1.41895	0.460766	0.32463	1.55508	759.986	50.0124	17.7965	3.89557	0.0183087	0.869172	0.513126	0.356046	0.151843	0.717329	1380.49	70.7464	26.0309	0.00348932	1.01054	0.905824	0.104719	0.172787	0.837756	226.29	32.1789	10.714
327	TA	GAN	23	PT	0.151241	10.6897	7.19018	3.49954	1.74977	8.93995	927.219	55.8445	21.3281	36.4466	0.137042	6.26454	3.21289	3.05165	0.925646	5.33889	1433.65	73.6608	28.9679	0.014199	4.42519	3.97729	0.447893	0.824124	3.60106	210.283	30.6227	10.5127
328	TA	GAN	23	PT	0.0222506	2.25034	1.63778	0.612556	0.393325	1.85701	647.997	47.8956	17.5511	4.35237	0.0183959	1.09615	0.651244	0.444909	0.148303	0.94785	1099.84	64.5427	25.0207	0.00385465	1.15418	0.986538	0.167647	0.245022	0.909162	218.872	32.0856	10.4571
329	TA	GAN	23	PT	0.0193381	1.59658	1.00551	0.591075	0.441608	1.15497	793.783	56.5652	18.2207	3.89295	0.0163537	0.808482	0.36008	0.448402	0.190231	0.618251	1325.64	76.304	26.0344	0.00298439	0.788101	0.645427	0.142673	0.251377	0.536724	248.172	36.3159	10.2049
330	TA	GAN	32	PT	0.0841858	8.92833	6.2224	2.70593	1.31556	7.61277	617.943	50.1761	19.2249	15.1383	0.0702184	4.68862	2.33184	2.35678	0.710775	3.97785	981.489	68.7529	26.7222	0.0139674	4.23971	3.89056	0.349153	0.604782	3.63493	215.903	29.6324	10.9337
331	TA	GAN	32	PT	0.0508511	3.96701	2.73927	1.22775	0.671786	3.29523	840.073	52.7992	19.5488	9.0112	0.0439524	1.99798	1.00768	0.990305	0.301145	1.69684	1441.68	73.7489	28.3541	0.00689877	1.96903	1.73159	0.237442	0.370641	1.59839	229.615	31.5414	10.614
332	TA	GAN	32	PT	0.0133731	1.38918	0.971194	0.417982	0.362661	1.02652	630.889	48.2065	14.9826	2.39725	0.0113123	0.737616	0.393395	0.344221	0.215138	0.522478	1005.08	63.4603	19.3581	0.00206072	0.651561	0.577799	0.0737616	0.147523	0.504037	207.274	30.938	10.0292
333	TA	GAN	32	PT	0.0148539	2.30449	1.62737	0.677123	0.648672	1.65582	422.42	47.253	13.8818	2.14517	0.0100689	1.00146	0.574701	0.426758	0.238985	0.762475	658.915	61.2677	18.6123	0.00478497	1.30304	1.05267	0.250365	0.409688	0.893347	240.659	36.482	10.246
334	TA	GAN	32	PT	0.0684566	6.46176	4.3837	2.07806	0.922253	5.53951	694.296	51.7339	21.1325	11.3365	0.0578415	3.21591	1.4253	1.79061	0.419206	2.7967	1178.73	74.0538	31.5196	0.0106151	3.24585	2.9584	0.287456	0.503047	2.74281	214.327	29.62	10.8411
335	TA	GAN	32	PT	0.0535892	5.36222	3.9412	1.42102	0.783382	4.57884	654.957	46.7994	17.7657	8.54433	0.0447371	2.65986	1.44531	1.21455	0.382582	2.27727	1102.27	64.2653	24.7634	0.00885214	2.70236	2.49589	0.206473	0.4008	2.30156	214.676	29.6083	10.878
336	TA	CDAHFD	2	PT	0.0367619	3.69598	2.39816	1.29783	1.00158	2.6944	2409.23	213.911	66.1158	8.11141	0.0310846	2.10191	0.987476	1.11444	0.634806	1.46711	2037.16	158.307	49.3609	0.00567729	1.59407	1.41068	0.183388	0.366777	1.22729	372.067	55.6039	16.7549
337	TA	CDAHFD	2	PT	0.127662	2.36132	1.11852	1.2428	0.952811	1.4085	8366.43	250.009	74.7661	24.3174	0.12484	1.53278	0.414266	1.11852	0.662825	0.869958	8181.54	221.233	66.9036	0.00282115	0.828532	0.704252	0.12428	0.289986	0.538546	184.887	28.7755	7.8625
338	TA	CDAHFD	2	PT	0.234975	15.4236	9.75263	5.67097	3.90105	11.5226	15399.3	1012.51	338.843	47.4267	0.215335	9.21082	4.08166	5.12916	2.52846	6.68236	14112.2	817.244	274.393	0.0196395	6.21279	5.67097	0.541813	1.37259	4.84019	1287.09	195.271	64.4501
339	TA	CDAHFD	2	PT	0.13773	6.64522	4.03071	2.61451	1.55237	5.09285	9026.25	464.084	153.402	25.083	0.128082	3.75836	1.47066	2.2877	0.898738	2.85962	8394	373.95	122.893	0.00964735	2.88686	2.56004	0.326814	0.653628	2.23323	632.249	90.1343	30.5095
340	TA	CDAHFD	2	PT	0.182574	6.34356	3.84988	2.49367	1.5312	4.81235	11965.2	485.607	160.416	44.1278	0.174216	3.80613	1.57495	2.23118	0.977054	2.82908	11417.4	406.106	132.786	0.00835797	2.53742	2.27493	0.262492	0.55415	1.98327	547.748	79.5015	27.63
341	TA	CDAHFD	2	PT	0.146699	3.78759	2.2239	1.56368	0.833964	2.95362	9614.08	305.684	105.418	33.3586	0.141366	2.4324	1.0772	1.35519	0.555976	1.87642	9264.58	258.971	89.5137	0.00533295	1.35519	1.1467	0.208491	0.277988	1.0772	349.5	46.7122	15.904
342	TA	CDAHFD	2	PT	0.233055	4.27909	2.70718	1.57191	1.13527	3.14382	15273.5	383.79	112.082	41.2627	0.223823	2.18321	1.00428	1.17893	0.567635	1.61558	14668.5	301.841	85.751	0.00923174	2.09588	1.7029	0.392978	0.567635	1.52825	605.011	81.9497	26.3309
343	TA	CDAHFD	2	PT	0.143075	6.04235	3.60421	2.43814	1.27207	4.77027	9376.59	521.765	163.032	26.4662	0.136253	3.56887	1.27207	2.2968	0.91872	2.65015	8929.46	448.609	138.947	0.00682272	2.47348	2.33213	0.141341	0.353354	2.12012	447.134	73.1563	24.0851
344	TA	CDAHFD	2	PT	0.127575	7.90485	4.86064	3.04421	1.63143	6.27343	8360.76	499.517	166.604	27.1456	0.117043	4.81019	2.11917	2.69101	1.04277	3.76742	7670.55	399.16	133.538	0.0105318	3.09467	2.74147	0.353196	0.588659	2.50601	690.212	100.356	33.0661
345	TA	CDAHFD	2	PT	0.128994	7.02393	3.92398	3.09994	1.84427	5.17965	8453.73	536.385	173.234	28.5273	0.118729	4.17904	1.60883	2.57021	1.07909	3.09994	7781.04	436.995	143.316	0.0102644	2.84489	2.31515	0.529737	0.765176	2.07971	672.688	99.3904	29.9176
346	TA	CDAHFD	4	PT	0.0597781	4.96682	3.10766	1.85917	1.31634	3.65048	3917.62	316.285	94.4591	12.4713	0.052824	2.94481	1.34348	1.60133	0.759951	2.18486	3461.88	245.253	73.4878	0.00695404	2.02201	1.76417	0.257841	0.556393	1.46562	455.74	71.0325	20.9713
347	TA	CDAHFD	4	PT	0.0621432	5.24872	3.17581	2.07291	1.34208	3.90664	4072.62	329.188	103.248	14.5502	0.05592	3.26882	1.39523	1.87359	0.797274	2.47155	3664.77	264.748	83.2531	0.00622323	1.9799	1.78058	0.199318	0.544804	1.43509	407.845	64.4401	19.995
348	TA	CDAHFD	4	PT	0.0556195	5.95594	3.92516	2.03078	1.57613	4.37981	3645.08	326.484	103.225	13.2455	0.0473024	3.51597	1.87923	1.63675	0.818373	2.6976	3100.01	239.341	78.939	0.00831706	2.43996	2.04593	0.394032	0.757753	1.68221	545.067	87.1424	24.2858
349	TA	CDAHFD	4	PT	0.126812	5.96776	3.42943	2.53832	1.5932	4.37455	8310.72	459.374	138.126	28.7316	0.117925	3.68597	1.6067	2.07926	0.904615	2.78135	7728.35	374.075	113.779	0.00888625	2.28179	1.82273	0.459058	0.688587	1.5932	582.369	85.2989	24.3471
350	TA	CDAHFD	4	PT	0.376492	11.5594	6.45806	5.10132	2.46926	9.09012	24673.8	1083.22	379.534	73.1823	0.361487	7.2721	2.71347	4.55863	1.73662	5.53548	23690.4	942.378	333.452	0.0150049	4.28728	3.74459	0.542694	0.732637	3.55464	983.361	140.845	46.0823
351	TA	CDAHFD	4	PT	0.626489	15.9441	9.58411	6.36004	3.20645	12.7377	41057.6	1332.54	430.252	128.205	0.603789	9.23175	3.57642	5.65533	1.99082	7.24093	39569.9	1113.76	359.207	0.0226992	6.7124	6.00768	0.704714	1.21563	5.49677	1487.62	218.785	71.0443
352	TA	CDAHFD	4	PT	0.0589079	5.13706	3.51319	1.62387	1.15545	3.98161	3860.59	284.014	94.6058	13.5687	0.0513441	2.93546	1.5458	1.38966	0.608953	2.32651	3364.88	210.71	71.0959	0.00756383	2.2016	1.96739	0.234213	0.546496	1.6551	495.703	73.3041	23.5099
353	TA	CDAHFD	4	PT	0.0145732	1.95744	1.40475	0.552688	0.42603	1.53141	955.068	97.48	31.1784	2.6483	0.0110122	0.944175	0.495116	0.449059	0.241801	0.702374	721.695	64.6346	20.0931	0.00356098	1.01326	0.909632	0.103629	0.184229	0.829032	233.373	32.8454	11.0853
354	TA	CDAHFD	4	PT	0.14913	8.78967	5.45911	3.33056	2.12855	6.66111	9773.36	637.854	191.433	27.3957	0.135932	4.88315	2.07847	2.80468	1.20201	3.68114	8908.44	509.385	150.313	0.0131976	3.90652	3.38064	0.525877	0.926546	2.97997	864.918	128.469	41.1196
355	TA	CDAHFD	4	PT	0.220071	11.3437	6.59243	4.7513	2.49443	8.8493	14422.6	843.318	274.627	51.8783	0.206723	7.37936	3.01411	4.36526	1.75204	5.62732	13547.8	715.032	232.891	0.0133489	3.96437	3.57832	0.386043	0.742391	3.22198	874.833	128.286	41.736
356	TA	CDAHFD	8	PT	0.173232	9.65936	5.85016	3.8092	2.34886	7.3105	11352.9	724.316	229.492	33.2711	0.159206	5.61263	2.41924	3.19339	1.24041	4.37222	10433.8	585.953	187.178	0.0140257	4.04673	3.43092	0.615806	1.10845	2.93827	919.187	138.363	42.3137
357	TA	CDAHFD	8	PT	0.0913155	4.94775	2.93738	2.01037	1.01636	3.9314	5984.46	357.482	118.276	15.2677	0.0837706	2.87037	1.03869	1.83167	0.714799	2.15557	5489.99	292.567	95.07	0.0075449	2.07739	1.89869	0.1787	0.301556	1.77583	494.462	64.9152	23.2056
358	TA	CDAHFD	8	PT	0.112201	8.55722	5.17607	3.38114	2.14278	6.41443	7353.22	558.287	170.494	21.3443	0.0984075	4.99519	2.24018	2.75501	1.26619	3.729	6449.23	432.153	131.914	0.0137938	3.56203	2.93589	0.626138	0.876593	2.68543	903.99	126.134	38.58
359	TA	CDAHFD	8	PT	0.642763	17.0441	10.0341	7.00998	3.9538	13.0903	42124.1	1409.97	460.103	119.779	0.617223	10.0234	3.97517	6.04825	2.30816	7.71525	40450.3	1173.57	383.773	0.0255402	7.02067	6.05893	0.961735	1.64564	5.37503	1673.8	236.403	76.3304
360	TA	CDAHFD	8	PT	0.221613	20.9007	14.1669	6.73375	3.20916	17.6915	14523.6	1136.71	424.969	40.4574	0.18788	10.9852	5.18403	5.80118	1.68687	9.29834	12312.9	835.354	315.093	0.0337322	9.91549	8.98291	0.932577	1.52229	8.39319	2210.67	301.359	109.876
361	TA	CDAHFD	8	PT	0.138775	9.30991	5.34992	3.95999	2.64873	6.66117	9094.75	663.708	192.792	30.2769	0.124154	5.46793	2.1898	3.27814	1.45549	4.01244	8136.59	517.265	152.621	0.0146204	3.84198	3.16012	0.681853	1.19324	2.64873	958.16	146.443	40.1714
362	TA	CDAHFD	8	PT	0.602836	19.1498	11.7514	7.39836	3.41894	15.7308	39507.5	1504.15	489.034	106.305	0.573449	10.9107	4.27834	6.63236	2.1672	8.74351	37581.5	1244.11	398.495	0.0293873	8.23908	7.47309	0.765991	1.25174	6.98734	1925.93	260.04	90.5382
363	TA	CDAHFD	8	PT	0.271455	11.0483	6.61365	4.43463	3.08126	7.96702	17790.1	851.657	250.263	55.5393	0.254684	6.31573	2.55353	3.7622	1.74491	4.57082	16690.9	688.942	200.775	0.0167713	4.73255	4.06012	0.67243	1.33635	3.3962	1099.13	162.715	49.4877
364	TA	CDAHFD	8	PT	0.0952735	7.96522	4.76491	3.20031	1.83722	6.12801	6243.84	502.534	168.155	18.5263	0.0847719	4.84788	2.06242	2.78546	1.14974	3.69814	5555.61	402.983	134.21	0.0105016	3.11734	2.70249	0.414855	0.687474	2.42987	688.233	99.551	33.9448
365	TA	CDAHFD	8	PT	0.170304	9.25538	5.44695	3.80844	2.29392	6.96147	11161	716.353	231.123	32.1857	0.156402	5.49123	2.31163	3.1796	1.31967	4.17157	10250	583.12	191.167	0.0139019	3.76415	3.13532	0.628835	0.974251	2.7899	911.075	133.232	39.9559
366	TA	CDAHFD	12	PT	0.359727	17.663	10.8726	6.79042	3.77575	13.8872	23575.1	1276.66	434.358	73.123	0.334612	10.4179	4.59613	5.82177	2.04602	8.37188	21929.1	1033.65	357.948	0.0251152	7.24509	6.27644	0.968648	1.72973	5.51536	1645.95	243.017	76.4091
367	TA	CDAHFD	12	PT	0.209757	13.159	8.13694	5.02202	2.22495	10.934	13746.6	885.265	323.255	39.4642	0.192046	7.90809	3.44549	4.4626	1.32225	6.58584	12585.9	718.878	265.919	0.0177108	5.25087	4.69146	0.559415	0.902692	4.34818	1160.7	166.386	57.3358
368	TA	CDAHFD	12	PT	0.416619	16.1938	9.46619	6.72766	3.57835	12.6155	27303.5	1345.49	439.888	84.3467	0.39436	9.83132	3.9161	5.91522	2.17257	7.65876	25844.8	1136.19	371.871	0.022259	6.36252	5.55009	0.812431	1.40578	4.95674	1458.77	209.3	68.0168
369	TA	CDAHFD	12	PT	0.139637	12.0061	7.83541	4.17072	2.02415	9.98198	9151.23	702.512	253.377	27.1546	0.122356	6.8315	3.1913	3.6402	1.06921	5.76229	8018.73	541.452	197.225	0.0172806	5.17463	4.64411	0.530522	0.95494	4.21969	1132.5	161.06	56.1525
370	TA	CDAHFD	12	PT	0.289732	18.1259	11.2401	6.88576	4.15646	13.9695	18987.9	1235.42	399.78	54.2215	0.262793	10.2609	4.3648	5.89613	2.32303	7.9379	17222.4	977.087	316.537	0.0269393	7.86498	6.87534	0.989633	1.83343	6.03155	1765.49	258.328	83.243
371	TA	CDAHFD	12	PT	0.203166	8.09257	4.80037	3.29221	1.94957	6.143	13314.7	662.115	201.02	33.8784	0.187996	4.37735	1.66449	2.71285	1.16791	3.20944	12320.5	530.738	158.733	0.0151694	3.71523	3.13587	0.579355	0.781669	2.93356	994.145	131.377	42.2871
372	TA	CDAHFD	12	PT	0.324691	19.8877	11.8791	8.00857	4.13096	15.7567	21278.9	1388.3	467.665	68.8821	0.297716	12.2099	5.18657	7.02333	2.40679	9.8031	19511.1	1132.73	384.894	0.0269746	7.67781	6.69257	0.985236	1.72416	5.95364	1767.81	255.568	82.7706
373	TA	CDAHFD	12	PT	0.287726	12.1702	7.25645	4.91372	2.30669	9.86349	18856.4	977.675	345.559	61.4516	0.271956	7.49673	3.0876	4.40913	1.40564	6.09109	17822.9	827.879	295.779	0.0157707	4.67344	4.16885	0.504588	0.901049	3.77239	1033.55	149.796	49.7802
374	TA	CDAHFD	12	PT	0.333497	13.0798	7.64853	5.4313	2.84142	10.2384	21856.1	1034.86	360.668	75.4978	0.318036	8.47767	3.56807	4.90959	1.82596	6.65171	20842.8	885.726	312.287	0.0154604	4.60216	4.08046	0.521703	1.01546	3.58671	1013.21	149.132	48.3811
375	TA	CDAHFD	12	PT	0.194936	14.1204	8.49997	5.62042	2.63483	11.4856	12775.3	911.703	323.53	36.9855	0.175037	8.50812	3.62187	4.88626	1.35412	7.154	11471.2	724.537	263.801	0.0198985	5.61226	4.8781	0.734162	1.2807	4.33156	1304.07	187.166	59.7297
376	TA	CDAHFD-Aged	2	PT	0.0443062	3.25608	1.94641	1.30967	0.861052	2.39503	2903.65	224.509	67.3002	9.33409	0.0400297	1.99706	0.810402	1.18666	0.520972	1.47609	2623.39	182.629	54.2658	0.00427656	1.25902	1.13601	0.123007	0.340079	0.918938	280.269	41.8795	13.0343
377	TA	CDAHFD-Aged	2	PT	0.0323984	2.72497	1.6988	1.02618	0.715736	2.00924	2123.26	179.192	51.2587	6.42438	0.0283827	1.5522	0.67262	0.879579	0.405296	1.1469	1860.09	140.039	39.0583	0.00401574	1.17277	1.02618	0.146597	0.31044	0.862333	263.175	39.1523	12.2004
378	TA	CDAHFD-Aged	2	PT	0.0827992	5.79036	3.69421	2.09615	1.40089	4.38947	5426.33	372.998	119.308	16.7588	0.0735732	3.28951	1.52542	1.76409	0.674504	2.615	4821.69	286.224	93.1918	0.00922602	2.50085	2.16879	0.332064	0.726389	1.77447	604.636	86.7744	26.1167
379	TA	CDAHFD-Aged	2	PT	0.106984	7.79774	4.76338	3.03436	1.98092	5.81681	7011.28	501.129	166.764	22.855	0.0960205	4.69467	2.11833	2.57634	1.19084	3.50383	6292.8	394.798	134.174	0.0109631	3.10306	2.64505	0.458017	0.790079	2.31299	718.48	106.331	32.5897
380	TA	CDAHFD-Aged	2	PT	0.06873	4.77355	2.89705	1.8765	1.31684	3.45671	4504.29	335.443	97.2257	14.7486	0.0616893	2.82024	1.251	1.56924	0.779132	2.04111	4042.87	266.513	76.9813	0.00704073	1.95332	1.64605	0.307263	0.537711	1.41561	461.422	68.9301	20.2444
381	TA	CDAHFD-Aged	2	PT	0.0978823	5.87735	3.62027	2.25708	1.29615	4.58121	6414.82	412.601	128.182	20.4143	0.0896671	3.46384	1.53079	1.93305	0.726289	2.73755	5876.42	332.99	102.478	0.00821521	2.41351	2.08948	0.324036	0.569857	1.84366	538.392	79.6102	25.7044
382	TA	CDAHFD-Aged	2	PT	0.0535324	4.41368	2.82186	1.59182	1.21557	3.19811	3508.3	285.226	80.5475	8.60305	0.0445664	2.20684	1.00574	1.2011	0.600549	1.60629	2920.7	203.352	56.7438	0.00896603	2.20684	1.81612	0.390719	0.61502	1.59182	587.598	81.874	23.8037
383	TA	CDAHFD-Aged	2	PT	0.413765	11.2404	6.58472	4.65564	2.39248	8.84788	27116.5	988.339	327.558	75.4925	0.3987	6.86492	2.67268	4.19223	1.67043	5.19449	26129.2	851.188	280.289	0.015065	4.37544	3.91203	0.463409	0.722056	3.65339	987.298	137.151	47.2692
384	TA	CDAHFD-Aged	2	PT	0.109747	5.99762	3.67054	2.32708	1.12755	4.87007	7192.38	382.412	135.345	25.3819	0.101454	3.67054	1.67933	1.99121	0.623753	3.04679	6648.91	303.982	110.548	0.00829267	2.32708	1.99121	0.335867	0.5038	1.82328	543.468	78.4304	24.7973
385	TA	CDAHFD-Aged	2	PT	0.197452	8.89889	5.14062	3.75827	1.94393	6.95496	12940.2	666.184	224.24	41.6218	0.185428	5.51861	2.19232	3.32628	1.27436	4.24425	12152.2	557.757	187.014	0.0120238	3.38028	2.9483	0.431985	0.669577	2.71071	787.995	108.427	37.2257
386	TA	CDAHFD-Aged	4	PT	0.00318229	0.344836	0.268206	0.0766302	0.0383151	0.306521	208.554	15.409	5.4217	0.476202	0.00244105	0.125892	0.0766302	0.0492623	0.0109472	0.114945	159.976	9.31737	2.96818	0.00074124	0.218943	0.191575	0.0273679	0.0273679	0.191575	48.5781	6.09165	2.45352
387	TA	CDAHFD-Aged	4	PT	0.0510503	3.5144	2.09058	1.42382	0.868182	2.64622	3345.63	242.311	73.6049	10.3904	0.045538	2.10447	0.9168	1.18767	0.520909	1.58356	2984.38	192.915	57.87	0.0055123	1.40993	1.17378	0.236145	0.347273	1.06265	361.254	49.3953	15.7349
388	TA	CDAHFD-Aged	4	PT	0.0249357	2.44377	1.50442	0.939347	0.660479	1.78329	1634.19	146.568	43.2824	4.40319	0.0209624	1.37967	0.631124	0.748543	0.344917	1.03475	1373.79	108.714	32.1872	0.00397335	1.0641	0.8733	0.190805	0.315562	0.748543	260.397	37.8533	11.0952
389	TA	CDAHFD-Aged	4	PT	0.0438785	3.6547	2.23806	1.41664	1.08332	2.57139	2875.62	240.126	71.8053	9.49984	0.0386626	2.20234	1.05355	1.14879	0.613085	1.58926	2533.79	188.057	56.898	0.00521597	1.45236	1.1845	0.267853	0.47023	0.982126	341.834	52.0692	14.9073
390	TA	CDAHFD-Aged	4	PT	0.0539144	4.6832	2.83948	1.84372	1.36918	3.31403	3533.34	301.091	89.7549	10.9456	0.0473251	2.73057	1.16691	1.56366	0.78572	1.94485	3101.5	234.882	69.9681	0.00658927	1.95263	1.67257	0.280059	0.583455	1.36918	431.835	66.2091	19.7868
391	TA	CDAHFD-Aged	4	PT	0.980169	20.5794	13.0177	7.56167	3.27098	17.3084	64236.3	1679.35	620.856	194.789	0.956259	12.9912	5.97253	7.01871	2.06588	10.9254	62669.4	1454.45	540.151	0.0239095	7.58815	7.0452	0.542957	1.2051	6.38305	1566.93	224.899	80.7059
392	TA	CDAHFD-Aged	4	PT	0.204039	8.31083	4.6861	3.62472	1.7623	6.54853	13371.9	693.878	226.729	35.1925	0.190087	4.71948	1.63546	3.08402	1.02801	3.69148	12457.6	574.082	185.604	0.0139512	3.59135	3.05064	0.540704	0.73429	2.85706	914.304	119.795	41.1242
393	TA	CDAHFD-Aged	4	PT	0.0225208	2.64367	1.80954	0.834136	0.665964	1.97771	1475.92	134.109	42.1176	3.73343	0.017386	1.28484	0.659237	0.625602	0.336345	0.948494	1139.41	86.6151	27.3812	0.00513479	1.35883	1.1503	0.208534	0.329618	1.02922	336.513	47.494	14.7365
394	TA	CDAHFD-Aged	4	PT	0.0259833	1.99471	1.27809	0.716617	0.502371	1.49234	1702.84	114.059	37.8574	4.35142	0.0225194	1.08601	0.480207	0.6058	0.280737	0.805271	1475.83	82.8895	27.945	0.00346393	0.9087	0.797883	0.110817	0.221634	0.687066	227.012	31.1695	9.91243
395	TA	CDAHFD-Aged	4	PT	0.0614101	5.02561	3.14463	1.88097	1.14746	3.87814	4024.57	312.878	101.311	12.9925	0.05487	2.95581	1.32903	1.62679	0.682669	2.27314	3595.96	248.325	80.0874	0.00654014	2.06979	1.81561	0.254185	0.464796	1.605	428.614	64.5534	21.2236
396	TA	CDAHFD-Aged	8	PT	0.384738	16.7688	10.462	6.3068	3.02274	13.746	25214.2	1220.94	416.182	68.103	0.355854	9.15532	3.72833	5.42699	1.70737	7.44795	23321.2	974.766	330.136	0.0288841	7.61346	6.73364	0.879816	1.31537	6.29809	1892.95	246.17	86.0458
397	TA	CDAHFD-Aged	8	PT	0.324183	9.96051	6.23813	3.72238	1.86119	8.09932	21245.7	849.153	262.702	49.4003	0.306141	5.31543	2.03469	3.28074	1.18296	4.13247	20063.3	702.019	208.734	0.0180423	4.64508	4.20345	0.441638	0.67823	3.96685	1182.42	147.135	53.9681
398	TA	CDAHFD-Aged	8	PT	0.108577	9.35584	5.87131	3.48453	2.2953	7.06054	7115.72	592.279	186.88	22.0715	0.094961	5.3557	2.40341	2.95229	1.32229	4.03341	6223.36	458.146	144.772	0.0136163	4.00014	3.4679	0.532243	0.973008	3.02713	892.356	134.133	42.1082
399	TA	CDAHFD-Aged	8	PT	0.429401	31.0595	19.7626	11.2968	6.60878	24.4507	28141.2	1947.31	682.604	83.338	0.383634	17.5506	7.95603	9.59457	3.10412	14.4465	25141.8	1503.52	540.827	0.0457666	13.5089	11.8066	1.70226	3.50466	10.0042	2999.36	443.794	141.776
400	TA	CDAHFD-Aged	8	PT	0.364825	22.4918	13.7368	8.75508	4.63067	17.8612	23909.2	1550.53	529	77.8777	0.333846	13.352	5.60946	7.74254	2.73385	10.6181	21878.9	1258.91	430.103	0.0309791	9.13984	8.1273	1.01254	1.89682	7.24302	2030.25	291.617	98.8965
401	TA	CDAHFD-Aged	8	PT	0.238212	13.6304	8.2242	5.40624	3.07414	10.5563	15611.5	995.11	329.216	49.407	0.219833	8.40971	3.7455	4.66421	1.81091	6.59879	14406.9	816.648	273.761	0.0183798	5.22073	4.4787	0.742033	1.26322	3.95751	1204.54	178.461	55.4552
402	TA	CDAHFD-Aged	8	PT	0.138971	8.72702	5.09964	3.62738	2.05489	6.67213	9107.62	611.701	195.998	24.809	0.124817	4.99313	1.87321	3.11993	1.24672	3.74642	8180.04	484.63	155.2	0.0141538	3.73389	3.22643	0.507458	0.808173	2.92571	927.583	127.071	40.7974
403	TA	CDAHFD-Aged	8	PT	0.393152	17.5831	10.5499	7.03324	3.44885	14.1343	25765.6	1322.25	445.467	78.9244	0.367318	10.3014	4.19434	6.10702	1.93527	8.36609	24072.6	1084.15	367.023	0.0258336	7.28174	6.35552	0.926219	1.51358	5.76816	1693.03	238.104	78.4435
404	TA	CDAHFD-Aged	8	PT	0.355291	21.665	12.8937	8.77138	5.02386	16.6412	23284.3	1523.23	517.919	70.9314	0.32599	13.1218	5.5018	7.61997	2.60154	10.5202	21364.1	1236.44	429.628	0.0293007	8.54327	7.39186	1.15141	2.42231	6.12096	1920.25	286.799	88.2902
405	TA	CDAHFD-Aged	8	PT	0.123185	11.1482	7.08774	4.06043	2.49873	8.64944	8073.06	657.655	225.231	23.5757	0.105245	6.22279	2.85912	3.36367	1.21933	5.00346	6897.35	487.813	172.865	0.0179398	4.92538	4.22862	0.696761	1.2794	3.64598	1175.71	169.842	52.3661
406	TA	CDAHFD-Aged	12	PT	0.13276	11.1452	6.82022	4.32502	2.60862	8.53662	8700.57	698.799	225.203	25.6855	0.11721	6.74461	2.97912	3.76549	1.482	5.26261	7681.49	548.905	177.559	0.01555	4.40063	3.8411	0.559531	1.12662	3.27401	1019.09	149.894	47.6435
407	TA	CDAHFD-Aged	12	PT	0.193531	11.5316	7.40379	4.12784	1.89077	9.64085	12683.2	738.24	281.064	34.6572	0.173863	6.18483	2.75651	3.42832	0.9627	5.22213	11394.3	563.635	220.718	0.0196677	5.3468	4.64728	0.699516	0.928071	4.41872	1288.94	174.605	60.3463
408	TA	CDAHFD-Aged	12	PT	0.211004	10.4109	6.18821	4.22267	1.82514	8.58573	13828.3	760.921	275.884	36.2221	0.192912	5.74002	2.11673	3.62329	0.98277	4.75725	12642.7	608.938	222.468	0.0180918	4.67086	4.07147	0.599381	0.842374	3.82848	1185.66	151.982	53.4161
409	TA	CDAHFD-Aged	12	PT	0.577907	22.4115	13.0935	9.31798	4.36141	18.0501	37873.7	1773.68	621.556	113.536	0.547149	13.5864	5.30995	8.27645	2.61313	10.9733	35857.9	1492.84	525.634	0.0307579	8.82511	7.78358	1.04153	1.74828	7.07683	2015.75	280.84	95.9223
410	TA	CDAHFD-Aged	12	PT	0.543229	15.9147	9.82967	6.08503	3.08472	12.83	35601	1326.72	433.684	95.8258	0.51632	8.75539	3.56815	5.18724	1.72652	7.02886	33837.6	1088.95	354.029	0.0269083	7.15931	6.26152	0.897792	1.3582	5.80111	1763.46	237.767	79.6554
411	TA	CDAHFD-Aged	12	PT	0.532842	21.2211	13.4338	7.78723	3.97251	17.2485	34920.3	1576.42	519.523	86.4211	0.500207	11.9724	5.25552	6.71691	2.12005	9.85239	32781.6	1281.41	419.024	0.0326352	9.24862	8.1783	1.07031	1.85247	7.39615	2138.78	295.007	100.499
412	TA	CDAHFD-Aged	12	PT	0.620718	12.3898	7.36546	5.02434	2.47528	9.91453	40679.4	1262	410.656	102.62	0.604512	7.47279	2.9113	4.56149	1.50261	5.97018	39617.3	1110.24	358.705	0.0162061	4.91702	4.45416	0.462857	0.97267	3.94435	1062.08	151.76	51.9511
413	TN	GAN	4	PT	0.161471	4.29537	2.95844	1.33692	0.767739	3.52763	2463.62	71.9748	23.188	31.8744	0.155159	2.24365	1.03248	1.21117	0.555949	1.6877	4532.12	112.303	34.6346	0.00631173	2.05172	1.92597	0.12575	0.21179	1.83993	201.61	27.8737	10.6706
414	TN	GAN	4	PT	0.13058	5.06611	3.27842	1.78768	0.769612	4.29649	1689.21	69.5942	24.938	26.6698	0.124447	3.20571	1.58164	1.62406	0.575694	2.63001	2544.15	92.5105	33.0584	0.0061328	1.8604	1.69678	0.163618	0.193918	1.66648	216.039	30.1066	10.9456
415	TN	GAN	4	PT	0.177252	5.8407	4.01857	1.82213	0.819251	5.02145	1988.87	66.0458	22.6777	33.3209	0.168657	3.22051	1.57494	1.64557	0.515563	2.70494	3432.11	96.1824	32.1082	0.00859483	2.62019	2.44363	0.176563	0.303688	2.3165	214.973	29.0045	11.0866
416	TN	GAN	4	PT	0.10754	2.25286	1.7742	0.478652	0.357393	1.89546	3128.35	59.7308	20.9334	16.1082	0.103943	1.14238	0.772225	0.370157	0.140405	1.00198	5962.99	87.4388	31.2025	0.00359651	1.11047	1.00198	0.108494	0.216989	0.893484	212.253	31.2267	10.3693
417	TN	GAN	4	PT	0.096897	3.40084	2.27427	1.12657	0.619616	2.78123	1867.25	58.0674	20.0706	14.4483	0.0918011	1.9715	0.992793	0.978711	0.408383	1.56312	3051.62	77.3142	26.4812	0.00509591	1.42934	1.28148	0.147863	0.211233	1.21811	233.65	31.5201	11.2283
418	TN	GAN	12	PT	0.0403286	3.43626	2.33394	1.10231	0.541918	2.89434	769.143	53.9376	19.5845	8.15957	0.0349856	1.90903	0.97299	0.936041	0.351015	1.55802	1201.04	72.6576	26.3528	0.00534301	1.52722	1.36095	0.16627	0.190903	1.33632	229.278	30.5377	11.1241
419	TN	GAN	12	PT	0.144201	6.11398	4.34563	1.76835	1.0723	5.04168	1545.7	53.9288	18.4285	30.2376	0.136118	3.44264	1.87495	1.56769	0.652158	2.79048	2591.22	73.4294	24.6993	0.0080831	2.67134	2.47068	0.200664	0.42014	2.2512	198.303	28.7978	10.3472
420	TN	GAN	12	PT	0.222782	3.55534	2.45737	1.09797	0.594735	2.9606	4106.57	65.0099	22.1726	27.7826	0.21762	1.98681	0.999939	0.986868	0.385597	1.60121	7178.32	92.8104	31.217	0.00516234	1.56853	1.45743	0.111104	0.209138	1.35939	215.692	29.796	10.7163
421	TN	GAN	12	PT	0.133027	2.79853	1.92903	0.869503	0.616138	2.18239	3115.22	70.9857	24.4554	18.9333	0.128423	1.45685	0.754337	0.702512	0.345498	1.11135	5777.06	107.107	37.1544	0.00460393	1.34168	1.17469	0.166991	0.27064	1.07104	224.884	31.7643	10.6664
422	TN	GAN	12	PT	0.0770804	4.64917	3.41597	1.2332	0.80158	3.84759	1086.55	53.2363	19.2655	13.4604	0.0707592	2.57122	1.46134	1.10988	0.46245	2.10877	1803.53	73.0862	26.3212	0.00632115	2.07794	1.95462	0.12332	0.33913	1.73881	199.362	28.6744	10.5349
423	TN	GAN	12	PT	0.277609	7.5087	5.03701	2.47169	1.38565	6.12306	2422.97	69.3243	22.326	40.0464	0.265978	4.1507	2.05974	2.09095	0.873831	3.27687	4199.57	100.177	31.5126	0.0116304	3.35801	2.97727	0.380741	0.511815	2.84619	226.983	31.1885	10.9709
424	TN	GAN	23	PT	0.380647	17.5845	11.6484	5.93605	2.72427	14.8602	1418.64	61.4672	23.9825	83.6094	0.357102	10.1744	4.92663	5.24781	1.47971	8.69473	2300.18	84.2948	33.8531	0.0235443	7.41002	6.72179	0.688238	1.24456	6.16546	208.231	30.1236	10.4294
425	TN	GAN	23	PT	0.31835	11.1807	7.67318	3.50756	1.66376	9.51697	1866.01	60.0984	22.9209	69.9836	0.301776	6.25153	3.17232	3.0792	0.925003	5.32653	3163.58	83.7414	32.3632	0.0165736	4.92921	4.50085	0.428357	0.738761	4.19045	220.354	30.113	10.9455
426	TN	GAN	23	PT	0.207139	10.614	6.82184	3.79214	1.74559	8.86839	1278.98	62.5944	23.5607	35.2528	0.189757	5.832	2.62841	3.20359	0.86945	4.96255	2132.36	87.5895	33.7043	0.017382	4.78197	4.19342	0.588551	0.876138	3.90584	238.217	32.1109	11.1898
427	TN	GAN	23	PT	0.366237	10.1504	6.99432	3.15604	1.57802	8.57234	2364.61	62.2242	23.6657	62.3734	0.349197	5.22646	2.58653	2.63992	0.759349	4.46711	4378.68	92.0724	35.6346	0.0170399	4.9239	4.40778	0.51612	0.818673	4.10523	226.798	30.542	10.9614
428	TN	GAN	23	PT	0.0311598	3.06097	2.10183	0.959144	0.692715	2.36826	667.137	56.5808	17.4048	5.3641	0.0259975	1.54529	0.775604	0.769683	0.355239	1.19005	1102.56	81.4389	23.955	0.00516231	1.51568	1.32622	0.189461	0.337477	1.17821	223.211	31.2371	10.7268
429	TN	GAN	23	PT	0.301206	7.66953	5.27009	2.39945	0.94963	6.7199	2573.8	64.3119	24.2046	43.3278	0.288844	4.13198	2.05874	2.07324	0.587176	3.5448	4581.27	93.5955	35.2191	0.0123613	3.53755	3.21134	0.326209	0.362454	3.1751	229.002	30.1076	11.3393
430	TN	GAN	32	PT	0.224052	11.8862	7.60617	4.28	1.80983	10.0763	1235.34	63.9701	24.6465	39.2659	0.204068	6.25491	2.61691	3.638	0.886571	5.36834	2138.12	93.511	36.9302	0.0199841	5.63126	4.98926	0.642	0.923257	4.708	232.573	31.1576	11.0023
431	TN	GAN	32	PT	0.338133	28.1652	18.3824	9.78274	4.26573	23.8995	786.784	56.348	21.4615	55.7787	0.291814	14.9699	6.58629	8.38358	2.21818	12.7517	1277.52	78.6453	30.5678	0.0463192	13.1953	11.7962	1.39916	2.04755	11.1478	230.049	31.052	11.1306
432	TN	GAN	32	PT	0.533171	25.0524	17.0831	7.9693	3.33153	21.7208	1394.75	57.2521	21.6762	97.1416	0.492961	13.0025	6.1058	6.89674	1.59985	11.4027	2484.64	82.7784	31.5843	0.0402099	12.0498	10.9773	1.07256	1.73168	10.3181	218.692	29.7077	10.9848
433	TN	GAN	32	PT	0.179753	8.31444	5.40947	2.90497	1.42388	6.89056	1416.85	64.3807	22.3783	32.0881	0.165932	4.4242	1.90062	2.52357	0.832715	3.59148	2457.97	93.7716	32.3598	0.0138209	3.89024	3.50884	0.381396	0.591164	3.29908	232.83	30.9557	11.0268
434	TN	GAN	32	PT	0.275067	17.4218	11.6304	5.79133	2.39415	15.0276	1034.73	57.7732	21.8327	50.7727	0.246144	9.22434	4.26887	4.95547	1.17618	8.04816	1748.78	81.5096	31.285	0.0289228	8.19742	7.36156	0.835862	1.21797	6.97945	231.229	31.0631	11.1963
435	TN	GAN	32	PT	0.614866	44.3814	28.3185	16.0629	6.09648	38.2849	907.944	58.0647	22.6893	103.245	0.543801	24.0535	9.90992	14.1436	3.32421	20.7293	1481.64	81.7213	32.3342	0.0710645	20.3279	18.4086	1.91926	2.77227	17.5556	229.108	30.0724	11.2767
439	TN	CDAHFD	4	PT	0.182593	3.76208	2.34372	1.41837	0.826748	2.93533	11966.4	336.56	112.147	36.8699	0.178232	2.51817	1.21358	1.30459	0.614372	1.9038	11680.6	298.438	98.5135	0.00436092	1.24391	1.13014	0.113773	0.212376	1.03154	285.797	38.1218	13.6336
440	TN	CDAHFD	4	PT	0.220699	5.50504	3.0731	2.43195	1.22703	4.27801	14463.7	520.49	157.041	45.3447	0.212512	3.38262	1.27124	2.11137	0.895398	2.48722	13927.2	450.416	132.912	0.00818665	2.12243	1.80185	0.320575	0.331629	1.7908	536.521	70.074	24.1294
441	TN	CDAHFD	4	PT	0.262006	6.06845	3.70934	2.35911	1.35023	4.71822	17170.8	547.466	167.868	50.6184	0.254234	3.74727	1.63089	2.11637	0.948195	2.79907	16661.5	475.4	142.934	0.0077726	2.32118	2.07844	0.242738	0.402035	1.91915	509.385	72.0656	24.9339
442	TN	CDAHFD	4	PT	0.221767	4.91965	2.97672	1.94293	1.04845	3.8712	14533.7	416.52	128.534	41.1902	0.215594	3.09403	1.3124	1.78163	0.828496	2.26553	14129.1	360.773	108.409	0.00617302	1.82562	1.66432	0.1613	0.219955	1.60567	404.555	55.7469	20.1255
443	TN	CDAHFD	4	PT	0.071469	1.14833	0.682343	0.46599	0.274602	0.873732	4683.79	137.956	35.756	14.5788	0.0703067	0.765556	0.324529	0.441027	0.241316	0.524239	4607.62	127.174	31.8237	0.0011623	0.382778	0.357814	0.0249638	0.033285	0.349493	76.1728	10.7824	3.93229
444	TN	CDAHFD	4	PT	1.04504	14.5864	8.96022	5.62618	3.2792	11.3072	68487.9	1665.41	496.889	159.09	1.02442	8.47766	3.48758	4.99008	2.29215	6.18551	67136.7	1475.78	430.726	0.0206171	6.10874	5.47264	0.636099	0.98705	5.12169	1351.16	189.627	66.1623
445	TN	CDAHFD	4	PT	0.249065	5.37963	3.24869	2.13095	1.27857	4.10107	16322.7	532.621	163.19	40.1744	0.241756	3.32106	1.39919	1.92187	0.940833	2.38023	15843.7	466.908	140.55	0.00730866	2.05857	1.8495	0.209074	0.337735	1.72084	478.98	65.713	22.64
446	TN	CDAHFD	4	PT	0.302805	6.3218	3.80998	2.51182	1.47483	4.84697	19844.6	563.642	185.496	49.7756	0.294839	3.96361	1.67455	2.28906	1.12149	2.84212	19322.6	492.122	159.951	0.00796553	2.35819	2.13543	0.222761	0.353345	2.00485	522.029	71.5202	25.5452
447	TN	CDAHFD	4	PT	0.244019	3.14658	1.96078	1.1858	0.700278	2.4463	15992	374.62	100.805	39.7758	0.240281	1.88608	0.774974	1.11111	0.513537	1.37254	15747.1	340.309	87.3642	0.00373789	1.2605	1.1858	0.0746963	0.186741	1.07376	244.967	34.311	13.4411
448	TN	CDAHFD	4	PT	0.235534	3.54007	2.08122	1.45886	0.803041	2.73703	15436	365.612	112.51	40.7276	0.231054	2.16821	0.863269	1.30494	0.588897	1.57931	15142.4	324.781	98.1373	0.00447945	1.37186	1.21795	0.153916	0.214144	1.15772	293.565	40.8318	14.3728
449	TN	CDAHFD	6	PT	0.113647	4.81529	3.02136	1.79393	1.05208	3.76321	7448	325.201	102.647	19.5107	0.106176	2.62346	1.04534	1.57812	0.654179	1.96928	6958.37	256.309	79.4429	0.00747115	2.19184	1.97602	0.215812	0.397902	1.79393	489.629	68.8922	23.2041
450	TN	CDAHFD	6	PT	0.0765923	4.88415	3.1356	1.74856	0.929613	3.95454	5019.55	314.261	105.144	14.8886	0.0701793	2.92164	1.38704	1.5346	0.62712	2.29452	4599.27	253.672	84.3438	0.00641298	1.96252	1.74856	0.213958	0.302493	1.66002	420.281	60.5896	20.8001
451	TN	CDAHFD	6	PT	0.0684103	2.28398	1.20029	1.08369	0.713316	1.57067	4483.34	211.632	63.4172	14.3761	0.0649229	1.35804	0.425246	0.932797	0.480116	0.877927	4254.79	178.71	53.4324	0.00348738	0.925938	0.775045	0.150894	0.233199	0.692739	228.549	32.9217	9.9848
452	TN	CDAHFD	6	PT	0.153965	6.41266	4.08079	2.33188	1.50345	4.90922	10090.3	473.415	145.887	32.9224	0.145524	3.90896	1.88391	2.02505	0.957297	2.95167	9537.04	393.075	119.676	0.00844137	2.5037	2.19687	0.306826	0.54615	1.95755	553.213	80.3397	26.2115
453	TN	CDAHFD	6	PT	0.188335	3.9657	2.46871	1.49699	0.781321	3.18438	12342.7	306.188	99.4329	35.6059	0.183524	2.46215	1.10961	1.35254	0.544955	1.91719	12027.5	261.192	83.1509	0.00481068	1.50355	1.35911	0.144446	0.236366	1.26719	315.273	44.9952	16.282
454	TN	CDAHFD	6	PT	0.0574386	2.95793	1.84793	1.11	0.781339	2.17659	3764.29	224.173	67.7329	10.6721	0.0528606	1.73011	0.775138	0.95497	0.483686	1.24642	3464.27	182.011	54.6452	0.00457797	1.22782	1.07279	0.155028	0.297653	0.930166	300.022	42.1616	13.0877
455	TN	CDAHFD	6	PT	0.076787	3.64196	2.52382	1.11815	0.479206	3.16276	5032.31	211.046	81.604	21.9987	0.0720835	2.19157	1.17565	1.01592	0.287523	1.90404	4724.07	168.693	65.5095	0.00470343	1.4504	1.34816	0.102231	0.191682	1.25871	308.244	42.3537	16.0945
456	TN	CDAHFD	6	PT	0.311713	6.41098	3.93216	2.47882	1.34467	5.0663	20428.4	543.859	176.391	55.4237	0.302532	3.80312	1.6367	2.16642	0.835328	2.96779	19826.7	460.412	148.505	0.00918103	2.60785	2.29546	0.312399	0.509347	2.09851	601.688	83.447	27.8866
457	TN	CDAHFD	6	PT	0.115929	5.78582	3.89775	1.88807	0.984574	4.80125	7597.54	376.275	130.448	25.9348	0.108172	3.39388	1.70273	1.69115	0.596536	2.79735	7089.18	303.79	105.354	0.00775685	2.39194	2.19502	0.196915	0.388038	2.0039	508.353	72.4853	25.0931
458	TN	CDAHFD	6	PT	0.114677	5.8064	3.68311	2.12329	1.16815	4.63825	7515.46	401.369	136.831	22.8889	0.107491	3.6144	1.67664	1.93776	0.810835	2.80356	7044.54	335.501	113.339	0.00718572	2.192	2.00647	0.18553	0.357317	1.83469	470.923	65.8685	23.4914
459	TN	CDAHFD	8	PT	0.262138	6.3657	3.87146	2.49424	1.24395	5.12176	17179.5	552.366	187.766	45.8546	0.254267	4.05552	1.82149	2.23402	0.818719	3.2368	16663.7	479.638	163.104	0.00787057	2.31018	2.04997	0.260213	0.425226	1.88496	515.806	72.7278	24.6613
460	TN	CDAHFD	8	PT	0.153663	5.84933	3.34946	2.49987	1.26522	4.58411	10070.5	489.807	164.942	30.6524	0.146055	3.71008	1.46692	2.24316	0.904599	2.80548	9571.88	421.621	141.304	0.00760764	2.13925	1.88254	0.25671	0.360617	1.77864	498.574	68.1855	23.6373
461	TN	CDAHFD	8	PT	0.107229	5.59195	3.49077	2.10118	1.28873	4.30322	7027.34	398.48	126.111	19.3365	0.0999624	3.41232	1.52966	1.88266	0.879695	2.53263	6551.14	331.439	102.806	0.00726625	2.17963	1.9611	0.218523	0.40903	1.7706	476.201	67.041	23.3049
462	TN	CDAHFD	8	PT	0.501995	10.0907	6.42008	3.67059	1.73141	8.35926	32898.7	824.458	292.593	104.009	0.489249	6.28156	2.97803	3.30353	1.08733	5.19424	32063.4	706.341	251.578	0.0127459	3.80911	3.44205	0.367059	0.644085	3.16502	835.316	118.116	41.0153
463	TN	CDAHFD	8	PT	0.147678	7.10425	4.11023	2.99402	1.55224	5.55201	9678.23	553.098	182.033	26.8241	0.138013	4.33696	1.68595	2.65101	1.00576	3.33121	9044.83	464.816	152.033	0.00966483	2.76728	2.42428	0.343004	0.54648	2.2208	633.394	88.2816	30
464	TN	CDAHFD	8	PT	0.349036	3.83949	2.23537	1.60412	0.720369	3.11912	22874.4	430.15	137.567	60.3476	0.344482	2.48787	1.02485	1.46302	0.505001	1.98287	22576	388.458	123.291	0.00455418	1.35162	1.21052	0.141103	0.215368	1.13625	298.463	41.6918	14.276
465	TN	CDAHFD	8	PT	0.543413	12.1061	7.29287	4.8132	2.07648	10.0296	35613.1	1073.11	366.275	92.9577	0.528591	7.73135	3.3768	4.35456	1.35576	6.37559	34641.7	938.271	319.076	0.0148219	4.37472	3.91608	0.45864	0.720719	3.654	971.369	134.835	47.199
466	TN	CDAHFD	8	PT	0.150729	4.86579	3.09379	1.772	0.952378	3.91341	9878.17	345.225	113.839	26.9032	0.144376	2.97835	1.41414	1.56421	0.571427	2.40692	9461.82	285.917	93.5335	0.0063531	1.88744	1.67965	0.207792	0.380951	1.50649	416.357	59.3082	20.3057
467	TN	CDAHFD	8	PT	0.134361	6.17058	3.57309	2.59748	1.42924	4.74134	8805.51	496.419	152.37	26.416	0.125998	3.80923	1.51623	2.29299	0.938326	2.8709	8257.41	417.452	127.433	0.00836325	2.36135	2.05686	0.30449	0.490912	1.87044	548.094	78.9662	24.9373
468	TN	CDAHFD	8	PT	0.227139	4.48244	2.52706	1.95538	1.0459	3.43654	14885.8	391.65	132.256	37.1523	0.221267	2.7999	1.03291	1.76699	0.721088	2.07881	14501	338.675	114.187	0.005872	1.68254	1.49415	0.188392	0.324815	1.35772	384.827	52.9745	18.0685

[truncated: 13 more sheets: Figure 5C-U, Figure 6F-R, Figure 7A-X, Suppl Figure 4A-C, Suppl Figure 5, Suppl Figure 6A-C, Suppl Figure S7, Suppl Figure 8, Suppl Figure 9A, Suppl Figure 9B, Suppl Figure 10G-I, Table 1, Suppl Table 1]
